# Supplementary material for: Thoraco-abdominal coordination and performance during uphill running at altitude
Source: PLoS One. 2017 Mar 31;12(3):e0174927. doi: 10.1371/journal.pone.0174927 (PMC5376328; doi:10.1371/journal.pone.0174927)
Supplement: S1 Dataset — Abbreviations: BMI, body mass index; VT, tidal volume; VE/VT, ratio between ventilation and tidal volume; Ti, inspiratory time; Te, expiratory time; Tt total breath time; Ti/Tt fractional inspiratory time; Ti/Te, ratio between inspiratory and expiratory time; PhAng, phase angle; HR, heart rate; SpO2, oxygen saturation; delta SpO2, mean decrease in oxygen saturation. (XLSX) [file pone.0174927.s001.xlsx]

## Sheet: Sheet1
Age	Gender	BMI	VT (L)	Ventilation (L/min)	Respriatory rate (Br/min)	VE/VT	Ti (sec)	Te (sec)	Tt (sec)	Ti/Tt	Ti/Te	PhAng (degrees)	HR	SpO2	delta SpO2	Slope( %)	Speed (m/s)	Distance (m)
46	M	20.9076	1.02111	26.0532	25.7105	25.5147	0.931579	1.66526	2.59684	0.365842	157.527	22.7895	81.1263	97.7895	3.51947	1.33292	0.291238	7.2301
46	M	20.9076	2.12232	90.1571	43.0537	42.4805	0.661463	0.776585	1.43805	0.467146	378.79	8.60976	142.698	96.0244	1.75439	2.337	3.31264	520.955
46	M	20.9076	1.9888	90.8957	45.7955	45.7039	0.622273	0.692727	1.315	0.474159	329.928	8.81818	148.423	94.3636	0.0936364	5.26911	2.98216	711.596
46	M	20.9076	2.47759	109.192	44.2477	44.0718	0.661364	0.703182	1.36455	0.484295	409.901	6.75	152.38	89.3864	-4.88364	6.49877	3.23928	899.165
46	M	20.9076	2.4952	116.556	46.9717	46.7123	0.627391	0.662609	1.29	0.48613	375.948	6.78261	155.074	87.5	-6.77	28.4276	1.6645	1056.66
46	M	20.9076	2.75804	132.628	48.1875	48.0876	0.622917	0.627917	1.25083	0.497938	618.837	13.5625	159.296	87.5238	-6.74619	20.3078	1.2382	1125.13
46	M	20.9076	2.76204	138.736	50.3	50.2295	0.594902	0.602353	1.19725	0.497078	596.793	10.1176	163.175	84	-10.27	24.2694	1.34262	1211.59
46	M	20.9076	2.8031	144.077	51.378	51.399	0.5804	0.5972	1.1776	0.49352	514.449	13.9	163.654	83.1892	-11.0808	32.9865	1.10252	1284.62
46	M	20.9076	2.80392	141.522	50.4529	50.4729	0.59098	0.600392	1.19137	0.495843	517.105	13.1176	162.669	83.7667	-10.5033	30.983	1.01183	1343.52
46	M	20.9076	2.81119	146.145	52.0212	51.9868	0.574231	0.584231	1.15846	0.495769	575.032	18.0769	163.915	85.2826	-8.98739	19.788	0.931217	1402.93
46	M	20.9076	2.9159	149.477	51.3275	51.2628	0.577255	0.598824	1.17608	0.492627	581.654	18.098	163.255	85.3333	-8.93667	8.00841	2.18933	1490.26
46	M	20.9076	2.46863	135.076	54.8852	54.717	0.546296	0.551852	1.09815	0.49763	600.117	7.2963	161.665	83.9259	-10.3441	9.46416	2.51913	1640.79
46	M	20.9076	2.1782	123.175	56.5786	56.5492	0.539286	0.530357	1.06964	0.501982	652.74	10.8214	159.796	85.3214	-8.94857	14.4007	1.94163	1774.44
46	M	20.9076	2.4082	134.572	56.0571	55.881	0.539286	0.5375	1.07679	0.499714	635.529	14.125	163.082	83.9643	-10.3057	19.7194	1.2949	1870.27
46	M	20.9076	2.52963	132.907	52.6462	52.54	0.564231	0.587308	1.15154	0.492865	543.13	15.6538	157.488	89.0426	-5.22745	10.3777	1.88043	1954.66
46	M	20.9076	2.31011	129.115	56.1143	55.8912	0.535714	0.538929	1.07464	0.498143	592.332	9.64286	157.214	85.96	-8.31	19.5887	1.74605	2076.35
46	M	20.9076	2.42963	137.473	56.6964	56.582	0.526429	0.537143	1.06357	0.495321	603.364	12.1786	162.127	85.4464	-8.82357	18.0716	1.17453	2160.19
46	M	20.9076	2.52516	138.591	54.9855	54.8839	0.548364	0.547636	1.096	0.5004	670.136	15.5636	163.707	86.9574	-7.31255	25.2081	1.36395	2240.02
46	M	20.9076	2.56713	139.73	54.5074	54.4306	0.550741	0.553333	1.10407	0.499	701.523	15.8148	160.589	86.1481	-8.12185	15.3176	1.11753	2312.55
46	M	20.9076	2.67638	146.139	54.5945	54.6032	0.547636	0.552	1.09964	0.497727	607.424	17.2182	167.762	84.4444	-9.82556	5.80675	2.0176	2399.48
46	M	20.9076	2.12368	117.045	54.8604	55.1141	0.536604	0.597736	1.13434	0.482189	615.277	10.434	151.321	86.0943	-8.17566	32.3782	1.21905	2509.61
46	M	20.9076	2.21608	118.573	53.7679	53.5059	0.569811	0.569811	1.13962	0.498849	522.335	21.7358	150.694	85.4528	-8.81717	44.4345	0.777283	2564.9
46	M	20.9076	2.50033	140.174	56.3018	56.0623	0.536364	0.536	1.07236	0.499127	531.49	16.1455	161.229	85.0909	-9.17909	22.336	0.62325	2603.77
46	M	20.9076	2.3156	139.353	60.1683	60.1799	0.501667	0.498	0.999667	0.501517	646.151	22.8333	161.513	86.1579	-8.11211	12.7619	1.82033	2674.11
46	M	20.9076	2.29895	132.921	57.9983	57.8182	0.518276	0.522069	1.04034	0.497897	591.576	8.5	160.09	83.8421	-10.4279	10.3746	2.22308	2797.7
46	M	20.9076	2.43603	141.037	57.8259	57.8962	0.514138	0.526552	1.04069	0.494983	588.104	9.65517	166.581	81.8793	-12.3907	12.7192	2.1233	2925.56
46	M	20.9076	2.27866	134.662	59.1915	59.0968	0.50678	0.513559	1.02034	0.496695	609.449	11.0169	163.625	82.3729	-11.8971	18.4173	1.17037	3030.06
46	M	20.9076	2.18056	124.53	57.2818	57.109	0.529455	0.525091	1.05455	0.501691	688.36	14.0545	157.569	84.3636	-9.90636	17.2146	1.82878	3119.67
46	M	20.9076	2.10359	124.849	59.2542	59.3503	0.508136	0.512542	1.02068	0.498203	595.489	14.5254	161.685	82.0517	-12.2183	28.8591	0.856567	3199.09
46	M	20.9076	2.11429	119.441	56.2345	56.4923	0.535273	0.546545	1.08182	0.496309	615.67	19.8909	154.936	84.7037	-9.5663	22.3733	1.08963	3248.59
46	M	20.9076	2.15295	123.358	57.3643	57.2973	0.525714	0.528214	1.05393	0.499018	642.182	15.0893	154.984	83.8393	-10.4307	26.3349	1.04823	3317.02
46	M	20.9076	2.26784	130.053	57.407	57.3465	0.523509	0.52807	1.05158	0.497842	654.902	13.7018	157.442	83.6316	-10.6384	25.4732	0.925133	3380.46
46	M	20.9076	2.34198	133.323	57.107	56.9273	0.531228	0.525965	1.05719	0.501158	683.081	16.614	158.319	82.8596	-11.4104	32.5481	0.970867	3438.52
46	M	20.9076	2.05491	115.527	56.0582	56.22	0.530545	0.549455	1.08	0.493218	626.209	19.7273	154.096	83.8545	-10.4155	40.6194	0.84345	3493.32
46	M	20.9076	2.12431	122.511	57.5328	57.6707	0.521034	0.526552	1.04759	0.497603	587.566	18.7069	158.436	83.3793	-10.8907	41.389	0.767717	3542.21
46	M	20.9076	2.20321	129.564	58.9621	58.8069	0.509655	0.513793	1.02345	0.498155	682.28	18.2241	161.178	83.3103	-10.9597	32.9307	0.805467	3586.83
46	M	20.9076	2.183	131.678	60.8115	60.3198	0.495082	0.496721	0.991803	0.49918	620.069	18.8689	163.646	84.0656	-10.2044	27.517	0.959	3641.03
46	M	20.9076	2.2298	134.354	60.2733	60.2539	0.498333	0.499	0.997333	0.49945	592.642	13.8667	163.737	83.7458	-10.5242	13.1145	1.0545	3697.22
46	M	20.9076	2.19418	127.264	58.1368	58.0008	0.520351	0.525614	1.04596	0.498649	679.888	12.7018	161.533	81.9643	-12.3057	28.2142	1.2464	3779.1
46	M	20.9076	2.05078	122.975	60.0153	59.9649	0.506102	0.505424	1.01153	0.500203	621.626	18.5593	157.924	82.7797	-11.4903	30.3262	1.07813	3839.72
46	M	20.9076	2.22887	135.757	61.1082	60.9084	0.494426	0.497049	0.991475	0.499049	643.225	17.4918	163.362	82.0833	-12.1867	34.0586	0.7664	3897.47
46	M	20.9076	2.15337	129.291	59.739	60.0412	0.502373	0.507458	1.00983	0.499153	588.664	19.2542	165.239	85.6379	-8.63207	16.9777	1.26843	3952.71
46	M	20.9076	2.20118	136.217	61.9283	61.8835	0.481333	0.492	0.973333	0.495583	609.646	14.7	163.815	84.1	-10.17	22.6725	1.3472	4035.75
46	M	20.9076	2.11522	126.015	59.6583	59.5756	0.502333	0.51	1.01233	0.497367	644.851	13.55	160.848	81.4167	-12.8533	27.8057	0.897483	4101.32
46	M	20.9076	2.07082	119.931	58.3193	57.9144	0.513333	0.527719	1.04105	0.494491	659.543	16.5263	159.947	83.74	-10.53	28.9168	1.09557	4162.81
46	M	20.9076	2.01369	123.171	61.2885	61.1668	0.490164	0.491803	0.981967	0.498541	539.804	15.5246	160.107	86.0164	-8.25361	34.1291	0.814833	4219.85
46	M	20.9076	2.1573	131.744	60.9967	61.069	0.491667	0.494	0.985667	0.498617	591.89	13.7333	162.568	84.0678	-10.2022	36.8001	0.859367	4270.2
46	M	20.9076	2.11595	127.809	60.64	60.4027	0.494333	0.502667	0.997	0.496367	656.367	17.8	162.943	82.2034	-12.0666	26.6765	0.8858	4319.33
46	M	20.9076	2.10712	123.644	58.7552	58.6794	0.515862	0.516552	1.03241	0.498655	671.866	17.9828	161.945	83.3684	-10.9016	21.7607	0.985617	4378.1
46	M	20.9076	2.25067	130.859	58.2155	58.1421	0.515517	0.528966	1.04448	0.496603	624.719	14.6207	165.403	84.9574	-9.31255	35.933	0.7192	4428.92
46	M	20.9076	1.95236	109.552	56.1891	56.1126	0.523636	0.561818	1.08545	0.486927	563.003	19.5091	156.54	87.7308	-6.53923	27.9939	0.677117	4468.65
46	M	20.9076	2.14229	122.288	57.6	57.083	0.516897	0.546207	1.0631	0.491448	524.227	13.9483	162.017	86.9677	-7.30226	43.9055	0.713983	4514.89
46	M	20.9076	1.99131	113.423	57.4855	56.9591	0.532	0.525455	1.05745	0.502564	642.006	21.0545	157.229	83.9273	-10.3427	40.1885	0.712817	4553.27
46	M	20.9076	2.13393	128.911	60.31	60.4103	0.498667	0.498	0.996667	0.500367	684.589	18.4667	164.812	82.2333	-12.0367	37.7072	0.82695	4600.53
56	F	21.0836	1.84135	73.0473	40.8725	39.6705	0.7425	0.7695	1.512	0.486725	475.189	7.8	149.762	95.3		0.371072	3.67903	463.515
56	F	21.0836	2.1988	88.8262	41.08	40.3976	0.716	0.774	1.49	0.47795	181.924	7.25	153.055	96.075		3.39218	3.49181	679.403
56	F	21.0836	2.495	98.3895	40.0132	39.4347	0.71	0.832105	1.54211	0.464211	115.949	8.63158	151.066	93.9211	-0.818947	2.78759	3.18449	873.639
56	F	21.0836	2.65475	106.74	40.3025	40.2072	0.697	0.8155	1.5125	0.462225	76.5056	8.9	155.867	92.6	-2.14	10.4015	3.06419	1075.46
56	F	21.0836	2.75358	120.59	43.8791	43.794	0.65814	0.718605	1.37674	0.477186	207.971	5.97674	167.616	89.3023	-5.43767	12.8689	2.07727	1223.2
56	F	21.0836	2.65706	126.932	48.0771	47.7716	0.622917	0.638333	1.26125	0.493187	543.422	10.9167	168.5	87.875	-6.865	14.0578	1.86508	1337.62
56	F	21.0836	2.51917	122.259	48.625	48.5315	0.6175	0.62875	1.24625	0.493625	554.647	8.41667	168.74	87.3958	-7.34417	13.679	1.77823	1444.83
56	F	21.0836	2.43994	113.793	47.7298	46.6376	0.642128	0.644255	1.28638	0.495043	582.953	13.4468	167.934	87.3617	-7.3783	22.3994	1.26082	1541.06
56	F	21.0836	2.48291	118.708	48.7065	47.8098	0.613043	0.646957	1.26	0.486391	511.954	11.2391	168.037	87.1333	-7.60667	23.2637	1.1061	1605.57
56	F	21.0836	2.71296	128.694	48.4478	47.4369	0.626522	0.636957	1.26348	0.494587	620.303	11.1522	167.422	86.6222	-8.11778	22.7234	1.04467	1673.16
56	F	21.0836	2.41064	115.781	48.3872	48.0291	0.631064	0.634468	1.26553	0.496745	586.157	12.8511	167.636	86.3111	-8.42889	10.6978	1.34033	1739.87
56	F	21.0836	2.42878	113.385	47.0522	46.6838	0.64087	0.662609	1.30348	0.491152	522.478	9.78261	166.287	86.8696	-7.87043	6.29337	2.18345	1848.99
56	F	21.0836	2.51611	116.895	46.8391	46.4587	0.63087	0.667826	1.2987	0.487043	509.154	12.5435	165.685	86.9556	-7.78444	11.9222	2.00377	1985.21
56	F	21.0836	2.22498	112.964	51.2431	50.7707	0.588627	0.606667	1.19529	0.49349	553.147	9.7451	167.055	86.4902	-8.2498	14.0798	1.5774	2081.84
56	F	21.0836	2.40137	112.415	48.163	46.8131	0.646522	0.633043	1.27957	0.498261	590.837	11.7391	167.296	86.7111	-8.02889	21.1898	1.3104	2170.33
56	F	21.0836	2.36237	115.456	49.6449	48.8728	0.613878	0.618367	1.23224	0.498265	737.296	15.1224	168.953	86.4082	-8.33184	24.2745	1.16305	2245.22
56	F	21.0836	2.18562	106.13	49.3042	48.5582	0.617083	0.624167	1.24125	0.494167	586.456	12.2083	169.833	86.5	-8.24	18.9525	1.13367	2309.54
56	F	21.0836	2.26215	112.833	50.9213	49.8787	0.604255	0.594894	1.19915	0.500255	564.96	9.97872	167.909	86.766	-7.97404	20.6026	1.20772	2381.73
56	F	21.0836	2.28107	110.846	49.4043	48.5941	0.62	0.624348	1.24435	0.500239	681.496	11.587	169.583	86.8222	-7.91778	23.1289	1.08635	2451.41
56	F	21.0836	2.37656	119.008	51.5146	50.0755	0.594167	0.6025	1.19667	0.496	619.293	10.1667	169.923	86.4884	-8.25163	17.6781	1.211	2518.21
56	F	21.0836	2.38653	115.1	50.2184	48.2288	0.596735	0.641224	1.23796	0.489673	579.648	13.6327	169.363	85.9796	-8.76041	22.5186	1.07172	2591.97
56	F	21.0836	2.20544	105.47	48.8222	47.8226	0.628889	0.661333	1.29022	0.495244	737.574	12.0667	167.273	86.8889	-7.85111	25.0477	0.899817	2649.19
56	F	21.0836	2.20867	111.225	52.4178	50.3585	0.590667	0.581333	1.172	0.504978	633.485	14.4889	169.207	86.8571	-7.88286	14.2831	1.06152	2706.69
56	F	21.0836	2.09333	105.97	51.0196	50.6225	0.590196	0.600392	1.19059	0.496039	680.985	9.7451	169.149	86.6863	-8.05373	11.9515	1.73185	2790.83
56	F	21.0836	2.10622	106.203	51.142	50.4234	0.5852	0.6092	1.1944	0.49034	573.946	12.12	169.598	86.86	-7.88	10.5951	1.76273	2895.19
56	F	21.0836	2.04569	105.506	51.8784	51.5749	0.582353	0.587059	1.16941	0.497294	606.062	10.1569	169.659	87.1633	-7.57673	11.2251	1.57862	2996.77
56	F	21.0836	2.02996	102.414	51.058	50.4513	0.5832	0.612	1.1952	0.48928	561.49	11.24	167.278	87.5	-7.24	10.7551	2.03043	3107.72
56	F	21.0836	1.95598	97.0257	50.5122	49.6047	0.59551	0.630204	1.22571	0.48802	536.212	10.9388	167.812	87.125	-7.615	14.4353	1.69597	3217.4
56	F	21.0836	2.00365	99.4494	50.2796	49.634	0.58898	0.653469	1.24245	0.479837	547.476	17.3878	170.545	86.1224	-8.61755	13.3352	1.39823	3308.96
56	F	21.0836	1.96887	95.9828	49.0348	48.7502	0.625217	0.637391	1.26261	0.49463	522.687	11.3261	168.278	86.0889	-8.65111	13.6196	1.5369	3397.93
56	F	21.0836	2.04273	100.903	50.0531	49.396	0.616735	0.621633	1.23837	0.498571	641.798	12.5918	166.916	86.4375	-8.3025	17.7843	1.17528	3483.24
56	F	21.0836	2.00712	99.6716	50.251	49.659	0.597551	0.621633	1.21918	0.490531	563.551	13.3265	168.041	86.5532	-8.18681	18.0392	1.5033	3557.77
56	F	21.0836	2.21357	104.37	48.1574	47.1501	0.628085	0.640851	1.26894	0.493894	540.973	12.8511	167.902	86.7556	-7.98444	25.9641	1.07238	3638.9
56	F	21.0836	2.10094	104.474	50.686	49.7275	0.5976	0.6072	1.2048	0.49518	600.979	12.36	168.514	86.6327	-8.10735	25.5839	0.829567	3693.96
56	F	21.0836	2.01952	97.8346	49.0292	48.4445	0.629583	0.627917	1.2575	0.497479	588.942	11.4167	167.806	86.5833	-8.15667	27.9051	0.8953	3745.48
56	F	21.0836	1.85367	93.9382	51.8235	50.677	0.577647	0.604706	1.18235	0.489902	525.225	10.0392	165.761	85.48	-9.26	34.2196	0.733333	3795.22
56	F	21.0836	1.79302	91.586	51.732	51.0792	0.58	0.5996	1.1796	0.4911	521.981	11.6	167.158	86.72	-8.02	15.684	0.543683	3833.89
56	F	21.0836	1.83727	94.2149	51.4137	51.2797	0.581176	0.595294	1.17647	0.493902	561.632	11.5098	165.024	86.902	-7.83804	19.5521	1.192	3880.79
56	F	21.0836	1.82906	94.3315	51.8615	51.5738	0.576154	0.593462	1.16962	0.494423	599.153	12.3269	164.787	86.9423	-7.79769	25.8109	0.9577	3947.83
56	F	21.0836	1.82973	89.5281	50.075	48.9297	0.606667	0.625417	1.23208	0.494667	596.104	11.5625	165.994	86.6458	-8.09417	26.6074	0.805817	4001.59
56	F	21.0836	1.86233	97.8073	52.9308	52.5189	0.583462	0.572308	1.15577	0.504115	611.631	10.8269	168.246	86.5652	-8.17478	23.7324	0.729183	4046.67
56	F	21.0836	1.75151	90.9569	52.3039	51.9305	0.572549	0.583529	1.15608	0.49598	559.118	7.47059	165.422	85.88	-8.86	33.7613	0.798083	4094.83
56	F	21.0836	1.88751	96.5963	51.9627	51.1766	0.573725	0.594118	1.16784	0.493157	547.078	9.23529	164.131	86.3922	-8.34784	21.3299	0.676533	4136.6
56	F	21.0836	1.82281	89.6269	49.5312	49.1696	0.62375	0.626667	1.25042	0.497062	685.026	11.7083	165.619	86.6596	-8.08043	25.9453	0.74585	4182.11
56	F	21.0836	1.9006	92.6434	49.8787	48.7444	0.596596	0.631064	1.22766	0.486574	435.284	10.8085	163.987	86.9574	-7.78255	32.45	0.68255	4221.69
56	F	21.0836	1.9999	95.1385	48.7917	47.5717	0.635417	0.632083	1.2675	0.496146	584.034	12.5833	163.765	87.1111	-7.62889	29.634	0.773967	4266.2
56	F	21.0836	2.20224	101.243	47.3696	45.9726	0.636957	0.664783	1.30174	0.484804	505.506	10.3043	163.493	86.7174	-8.02261	19.8124	0.791833	4312.02
56	F	21.0836	2.05589	95.9978	48.0956	46.694	0.636	0.682222	1.31822	0.489533	529.78	13.1111	162.691	86.9556	-7.78444	13.3839	1.29958	4377.69
56	F	21.0836	1.72974	86.179	50.594	49.8219	0.576	0.6356	1.2116	0.47978	466.222	15.46	160.984	87.1	-7.64	17.1381	1.05035	4449.91
56	F	21.0836	1.60729	79.6147	50.798	49.5336	0.599592	0.610204	1.2098	0.491735	568.91	13.0204	159.163	87.2857	-7.45429	19.6032	0.93705	4505.45
56	F	21.0836	1.72106	84.6182	49.3286	49.1663	0.613061	0.623673	1.23673	0.493143	538.496	10.449	160.984	86.5306	-8.20939	17.5967	1.06502	4566
56	F	21.0836	1.67174	84.6714	51.37	50.6487	0.5904	0.6004	1.1908	0.49618	631.636	9.6	159.762	86.25	-8.49	17.139	1.0034	4629.42
56	F	21.0836	1.68683	86.1406	52.2904	51.0666	0.569231	0.592692	1.16192	0.490673	493.678	8.38462	161.694	87	-7.74	18.4558	1.06048	4688.41
56	F	21.0836	1.69343	85.7982	51.651	50.6653	0.580392	0.597647	1.17804	0.492333	544.949	9.43137	161.761	86.5098	-8.2302	28.0524	0.860517	4746.72
56	F	21.0836	1.81798	88.0535	49.5143	48.4348	0.602449	0.62449	1.22694	0.489673	550.083	7.18367	163.408	86.3878	-8.35224	24.5211	0.857167	4798.41
56	F	21.0836	1.72164	81.3353	48.417	47.243	0.611915	0.66	1.27191	0.478766	441.911	10.766	163.853	86.2927	-8.44732	28.0675	0.671483	4846.65
56	F	21.0836	1.98146	93.0339	48.4109	46.9523	0.642609	0.630435	1.27304	0.498022	669.548	9.08696	164.33	86.913	-7.82696	23.9756	0.872367	4892.19
56	F	21.0836	1.73388	83.6435	49.8245	48.2407	0.604898	0.629796	1.23469	0.491041	580.841	11	164.7	86.2917	-8.44833	8.79331	0.907083	4945.03
56	F	21.0836	1.5481	82.1738	53.3077	53.0806	0.574615	0.568846	1.14346	0.502212	655.278	12	161.727	87.8269	-6.91308	18.2987	0.8574	5001
56	F	21.0836	1.47233	76.2433	52.698	51.784	0.59098	0.580784	1.17176	0.500529	551.562	11.9608	163.584	87.1373	-7.60275	24.4308	0.480667	5038.16
56	F	21.0836	1.77193	83.4783	49.65	47.1114	0.623913	0.68087	1.30478	0.4825	474.38	15.2174	161.435	86.5217	-8.21826	28.102	0.581267	5072.05
56	F	21.0836	1.49994	72.9592	49.2917	48.6415	0.611667	0.639167	1.25083	0.483896	541.49	15.6042	159.377	86.3542	-8.38583	13.7782	0.593467	5104.92
56	F	21.0836	1.5052	69.9598	49.2045	46.4786	0.628636	0.649545	1.27818	0.488568	486.247	19.0227	158.234	86.1176	-8.62235	6.40345	0.6983	5145.83
56	F	21.0836	1.54556	67.1033	45.1605	43.4168	0.653023	0.722791	1.37581	0.467395	464.31	12.0465	157.623	86.2432	-8.49676		0.937567	5191.59
56	F	21.0836	1.59819	66.6944	47.314	41.7313	0.644651	0.747907	1.39256	0.462372	466.307	19.4651	148.544	88.125	-6.615		0.915183	5258.22
56	F	21.0836	1.83874	71.1933	43.0205	38.7185	0.726154	0.753846	1.48	0.479333	561.625	16.2308	148.682	88.7188	-6.02125	2.85897	0.67855	5297.44
56	F	21.0836	1.59544	65.3373	45.5293	40.9526	0.648293	0.756098	1.40439	0.462415	528.768	18.561	148.951	87.4634	-7.27659	2.69209	0.782133	5337.81
56	F	21.0836	1.51079	67.8114	46.2512	44.8847	0.669767	0.690233	1.36	0.487395	497.76	15.0233	154.284	86.7442	-7.99581	2.4535	0.698017	5388.42
56	F	21.0836	1.5181	67.1505	44.9071	44.2334	0.631429	0.783333	1.41476	0.456214	526.301	18.4048	158.817	84.8571	-9.88286	26.651	0.364083	5415.86
56	F	21.0836	1.66657	70.6376	43.8548	42.385	0.664762	0.765238	1.43	0.468857	401.836	14.619	158.76	86.3171	-8.42293	25.5672	0.65205	5447.53
56	F	21.0836	1.78244	78.7471	46.0467	44.1793	0.662222	0.683111	1.34533	0.487667	490.897	11.4	162.642	86.75	-7.99	32.7995	0.767933	5489.15
56	F	21.0836	2.03084	92.758	46.4933	45.6746	0.644889	0.687556	1.33244	0.4896	688.993	17.7333	167.249	86.6222	-8.11778	25.568	0.84575	5535.88
56	F	21.0836	1.76944	84.9544	49.8417	48.0121	0.6125	0.627917	1.24042	0.491708	639.958	11.0625	166.829	86.7292	-8.01083	18.3673	0.8	5588.82
38	M	21.2277	1.43998	76.5013	53.6904	53.1266	0.556923	0.607308	1.16423	0.486885	604.053	7.38462	161.896	93.2308	-2.60923	1.85777	4.00134	517.63
38	M	21.2277	1.97645	97.6369	49.949	49.4002	0.577551	0.673469	1.25102	0.47151	420.222	8.61224	151.224	89.6122		2.65503	3.92015	746.648
38	M	21.2277	1.79529	100.578	56.2339	56.0232	0.523929	0.560714	1.08464	0.487821	604.608	8.10714	159.279	86.3929		3.21637	3.85275	1193.1
38	M	21.2277	2.10396	116.432	56.3796	55.3395	0.532963	0.558889	1.09185	0.4905	593.412	8.77778	162.506			12.3582	3.11477	1410.4
38	M	21.2277	2.51252	140	55.9037	55.7211	0.525556	0.586667	1.11222	0.482537	631.669	7	156.696			12.5465	2.75133	1585.31
38	M	21.2277	2.7557	166.465	60.6983	60.4076	0.494667	0.511333	1.006	0.493683	571.397	7.6	158.567			10.8326	2.63378	1743.36
38	M	21.2277	2.81052	161.767	58.2357	57.5579	0.512857	0.546786	1.05964	0.490857	662.611	15.8036	150.807			11.0355	2.81763	1907.83
38	M	21.2277	2.91693	172.264	59.2458	59.0564	0.503729	0.523729	1.02746	0.492831	599.481	12.5763	150.668			11.2154	2.75588	2074.93
38	M	21.2277	2.94336	171.968	58.8052	58.4257	0.504828	0.528276	1.0331	0.490862	593.587	11.6897	147.376			9.21617	2.62655	2235.71
38	M	21.2277	2.87126	179.045	62.5339	62.3576	0.47871	0.492903	0.971613	0.494952	682.739	8	153.037			6.91698	3.00965	2402.27
38	M	21.2277	2.70295	175	65.0922	64.7439	0.462813	0.46625	0.929062	0.498609	677.321	6.79688	148.803			12.772	2.70942	2579.89
38	M	21.2277	2.75819	176.02	64.2984	63.8173	0.464444	0.483492	0.947937	0.493825	639.37	8.92063	142.602			16.8313	1.94953	2725.01
38	M	21.2277	2.71436	161.543	59.6483	59.5141	0.501724	0.533448	1.03517	0.490862	604.57	11.6207	146.774			12.4676	2.31478	2841.04
38	M	21.2277	2.98566	192.773	64.6692	64.5661	0.467077	0.467692	0.934769	0.501477	721.65	8.86154	143.288			15.7803	1.64055	2966.07
38	M	21.2277	2.6653	169.522	63.9365	63.6034	0.467937	0.487937	0.955873	0.491254	489.247	7.01587	144.597			10.028	2.77702	3092.81
38	M	21.2277	2.73914	181.032	65.8831	66.0909	0.455692	0.462154	0.917846	0.498569	769.817	8.41538	149.792			10.7912	2.45307	3254.99
38	M	21.2277	2.71964	176.833	65.3453	65.0208	0.461875	0.4775	0.939375	0.494875	643.1	9.17188	143.384			9.17227	2.47178	3396.63
38	M	21.2277	2.65159	175.629	66.5697	66.2353	0.455152	0.452424	0.907576	0.5015	698.285	11.0152	153.067			24.474	1.74432	3537.75
38	M	21.2277	2.66305	178.033	67.18	66.8531	0.452615	0.451385	0.904	0.502123	674.058	12.9077	153.048			22.2949	1.22642	3619.17
38	M	21.2277	2.57271	169.445	66.4062	65.8625	0.464	0.462154	0.926154	0.500108	763.971	9.04615	152.469			11.7628	1.94735	3704.39
38	M	21.2277	2.748	189.666	69.5884	69.0196	0.435362	0.432464	0.867826	0.501464	793.954	6.62319	141.446			10.8487	2.27808	3839.76
38	M	21.2277	2.54044	182.657	72.4535	71.8997	0.414366	0.423944	0.83831	0.496746	634.12	5.91549	147.627			13.6674	2.35733	3976.94
38	M	21.2277	2.59383	178.177	69.1464	68.6925	0.438551	0.436522	0.875072	0.501348	713.199	11.1159	146.139			17.6847	1.67893	4101.89
38	M	21.2277	2.5609	181.644	71.2366	70.9296	0.422817	0.423944	0.846761	0.499972	657.081	8.04225	137.614			19.8679	1.85417	4204.56
38	M	21.2277	2.57113	175.112	69.7162	68.107	0.439706	0.440882	0.880588	0.4965	642.243	15.9118	145.387			43.4224	1.07688	4297.39
38	M	21.2277	2.49544	173.781	70.7186	69.6395	0.434	0.426	0.86	0.503086	728.465	16.8	152.269			17.857	0.80555	4350.51
38	M	21.2277	2.27471	157.646	69.5754	69.3036	0.430435	0.438841	0.869275	0.496217	572.887	14.2319	142.114			7.88633	1.39528	4409.02
38	M	21.2277	2.47284	172.968	71.6629	69.9471	0.426857	0.421714	0.848571	0.499957	672.629	12.2	154.014			28.4838	1.26793	4494
38	M	21.2277	2.46681	176.905	72.2208	71.7143	0.423333	0.4175	0.840833	0.503319	742.166	10.3472	147.696			40.1041	1.03105	4565.82
38	M	21.2277	2.50143	180.423	73.0743	72.1279	0.423143	0.407429	0.830571	0.5086	735.876	12.4286	142.711			52.146	0.831317	4621.09
38	M	21.2277	2.36429	170.649	73.2985	72.1776	0.422462	0.414769	0.837231	0.503846	691.048	17.0615	150.425			41.5247	0.713433	4665.67
38	M	21.2277	2.27221	166.326	73.55	73.2	0.405278	0.413056	0.818333	0.495042	619.887	14.3889	138.646			23.047	1.1803	4720.26
38	M	21.2277	2.3626	165.301	70.0838	69.9657	0.435	0.432941	0.867941	0.501971	687.086	14.4265	139.862			28.3984	1.2788	4800.09
38	M	21.2277	2.51668	188.987	75.6267	75.0937	0.400533	0.397333	0.797867	0.501627	759.737	13.5867	144.704			36.3952	0.932667	4863.49
38	M	21.2277	2.50689	190.314	76.5213	75.9164	0.397067	0.391467	0.788533	0.502093	670.442	14.0533	140.451			27.3066	1.12838	4922.91
38	M	21.2277	2.44116	181.452	74.7767	74.3299	0.403014	0.404658	0.807671	0.500178	702.872	13.726	147.822			13.7507	1.31365	4993.34
38	M	21.2277	2.2262	165.537	75.1703	74.3585	0.402432	0.401622	0.804054	0.500635	749.302	11.6486	148.899			20.3466	1.67583	5092.79
38	M	21.2277	2.41223	178.806	74.7324	74.1248	0.404324	0.404865	0.809189	0.501081	697.197	15.2973	152.145			23.7135	1.46582	5178.33
38	M	21.2277	2.319	176.711	76.6081	76.2015	0.391351	0.393784	0.785135	0.498378	654.244	10.6216	144.555			30.2992	1.15257	5263.74
38	M	21.2277	2.22499	167.77	76.6167	75.4028	0.405278	0.388056	0.793333	0.507778	753.951	19.6944	146.113			28.5576	0.8829	5320.59
38	M	21.2277	2.30693	176.886	77.1419	76.676	0.389189	0.398649	0.787838	0.498216	657.896	18.7838	148.066			34.9186	1.05858	5381.6
38	M	21.2277	2.38303	177.168	75.1611	74.3457	0.405833	0.401111	0.806944	0.500944	654.181	16.3472	149.915			26.5855	1.09358	5445.43
38	M	21.2277	2.25417	169.239	75.812	75.0779	0.402933	0.3944	0.797333	0.50456	677.432	14.2533	147.124			37.7085	0.928733	5507.11
38	M	21.2277	2.1715	161.259	74.7458	74.2618	0.410556	0.403333	0.813889	0.503611	672.88	15.3194	151.921			14.776	1.01063	5562.12
38	M	21.2277	2.04208	149.801	74.4935	73.3569	0.40129	0.409677	0.810968	0.495016	598.819	18.8871	154.35			20.1033	0.712167	5612.38
38	M	21.2277	2.00719	139.97	70.3629	69.7341	0.438387	0.429355	0.867742	0.502919	635.817	14.2419	155.155			22.4013	0.74805	5653.88
38	M	21.2277	2.22716	161.525	73.925	72.5248	0.436471	0.397059	0.833529	0.517676	789.663	20.7941	139.721			35.3348	1.06065	5713.17
38	M	21.2277	2.26013	172.807	77.8707	76.459	0.394133	0.384533	0.778667	0.503627	704.37	20.24	149.845			25.1566	0.899033	5775.33
50	M	19.8058	2.56045	86.4848	33.6545	33.7771	0.920606	0.91697	1.83758	0.502485	771.111	11.2727	120.903	96.9394		3.82307	3.21981	807.828
50	M	19.8058	2.64487	85.9237	32.6406	32.4869	0.90625	0.963125	1.86938	0.488031	612.673	9.25	130.203	95.25		4.12672	2.99124	995.51
50	M	19.8058	3.22991	108.829	33.9594	33.6942	0.934375	0.879375	1.81375	0.514281	895.809	11.8125	139.484	90.0312	-4.50875	11.0659	1.4129	1130.84
50	M	19.8058	3.06269	113.063	37.075	36.9161	0.806667	0.853333	1.66	0.49	564.467	9.77778	139.703	85.2222	-9.31778	25.7702	1.54678	1211.54
50	M	19.8058	3.16297	122.571	39.1579	38.7518	0.777895	0.792632	1.57053	0.493237	525.824	11.7105	145.834	85.0526	-9.48737	21.4924	1.36227	1299.76
50	M	19.8058	3.33437	129.832	39.0342	38.9376	0.808947	0.783158	1.59211	0.501947	576.74	11.6579	146.218	85.3158	-9.22421	27.8	1.08013	1373.1
50	M	19.8058	3.23018	135.725	41.87	42.0179	0.7065	0.7555	1.462	0.483	382.243	10	149.558	86.675	-7.865	30.0338	1.24203	1443.92
50	M	19.8058	3.23021	139.706	43.4548	43.2497	0.688095	0.710952	1.39905	0.492429	543.248	10.881	151.329	86.8333	-7.70667	15.9694	2.55595	1552.53
50	M	19.8058	3.10489	148.117	47.6	47.7044	0.630638	0.644255	1.27489	0.496702	558.59	9.91489	154.806	85.7234	-8.8166	6.38002	2.41148	1714.97
50	M	19.8058	3.15752	143.968	45.5773	45.5953	0.660909	0.679545	1.34045	0.499136	656.859	8.97727	154.905	84.9318	-9.60818	12.8011	2.10003	1846.89
50	M	19.8058	2.87458	142.202	49.6125	49.4686	0.610417	0.635417	1.24583	0.494792	742.543	8.95833	154.327	90.1458	-4.39417	21.5353	1.33168	1945.1
50	M	19.8058	3.05239	144.962	47.6565	47.4913	0.647391	0.636522	1.28391	0.502152	677.534	10.9783	157.298	89.4783	-5.06174	25.3975	1.455	2025.29
50	M	19.8058	3.04447	148.842	48.9694	48.8894	0.607755	0.630204	1.23796	0.49251	474.526	12.1224	159.735	90.0612	-4.47878	21.7039	1.46787	2116.35
50	M	19.8058	2.84951	144.766	50.9961	50.8037	0.58902	0.592941	1.18196	0.498216	629.759	11.0588	157.978			25.1455	1.50332	2203.24
50	M	19.8058	2.81424	140.646	50.0857	49.9765	0.609388	0.609796	1.21918	0.499286	660.328	12.3265	157.422	91.0816	-3.45837	22.8057	1.34975	2293.71
50	M	19.8058	2.77696	137.709	49.7571	49.5898	0.604082	0.609796	1.21388	0.496939	498.821	11.2245	159.194	87.9796	-6.56041	28.0574	1.22023	2368.26
50	M	19.8058	2.82351	144.126	51.3137	51.0449	0.597647	0.587843	1.18549	0.50098	638.689	12.2157	161.908	87.7059	-6.83412	24.7757	1.74607	2451.88
50	M	19.8058	2.87194	145.252	50.964	50.5761	0.614	0.5936	1.2076	0.50482	680.329	14.94	161.382	88.66	-5.88	12.0472	2.18487	2572.7
50	M	19.8058	2.69848	139.136	51.664	51.5607	0.5924	0.6024	1.1948	0.49574	514.238	10.04	157.332	82.42	-12.12	11.4094	2.09107	2706.9
50	M	19.8058	2.57158	132.574	51.81	51.5534	0.6036	0.5832	1.1868	0.50202	677.064	11.18	156.134	89.56	-4.98	15.908	1.51835	2811.54
50	M	19.8058	2.48439	132.417	53.4784	53.2997	0.563529	0.56549	1.12902	0.498745	594.816	11.0392	156.731	89.4314	-5.10863	23.46	1.3859	2896.66
50	M	19.8058	2.46364	135.787	55.4364	55.1165	0.56	0.541455	1.10145	0.505236	625.571	13.7091	159.98	90.2182	-4.32182	27.2754	1.33248	2972.44
50	M	19.8058	2.4073	136.148	56.6839	56.5561	0.538571	0.534643	1.07321	0.500589	678.668	15.1071	161.3	89.9286	-4.61143	20.7868	1.19043	3059.27
50	M	19.8058	2.59377	135.723	52.7981	52.3266	0.575385	0.578462	1.15385	0.497962	593.155	13.1538	159.613	89.2692	-5.27077	40.694	0.8685	3115.7
50	M	19.8058	2.31367	133.346	58.2246	57.6341	0.530175	0.517193	1.04737	0.503491	683.62	13.5789	161.011	89.9474	-4.59263	40.7887	0.863417	3168.94
50	M	19.8058	2.3993	132.142	55.7396	55.075	0.547925	0.55283	1.10075	0.496943	571.859	14.6981	163.647	89.9434	-4.5966	52.1716	0.735133	3215.74
50	M	19.8058	2.32176	130.367	56.3818	56.1498	0.556364	0.532364	1.08873	0.506345	666.688	13.9455	162.547	89.3636	-5.17636	46.0364	0.882933	3264.59
50	M	19.8058	2.38836	132.892	56.1179	55.6417	0.543214	0.530714	1.07393	0.504446	661.185	13.8393	162.05	87.75	-6.79	33.5373	1.07812	3322.48
50	M	19.8058	2.48872	144.642	58.6017	58.119	0.516207	0.521379	1.03759	0.497172	512.073	14.8448	165.798	88.6379	-5.90207	26.6068	1.15072	3391.5
50	M	19.8058	2.30731	128.15	56.1436	55.541	0.551273	0.539273	1.09055	0.502364	597.696	14.3636	159.085	88.6364	-5.90364	26.7434	0.947433	3453.79
50	M	19.8058	2.16608	130.922	60.625	60.4418	0.504333	0.498333	1.00267	0.501117	640.403	14.7667	156.51	88.35	-6.19	37.8678	0.98485	3510
50	M	19.8058	2.12644	132.572	63.1	62.3449	0.477097	0.489677	0.966774	0.495839	569.875	16.6452	161.935	88.0323	-6.50774	31.6302	1.38255	3577.1
50	M	19.8058	2.20334	129.996	59.4644	58.9997	0.504746	0.514915	1.01966	0.495966	643.722	14.2373	162.103	88.0847	-6.45525	13.3307	1.46203	3670.23
50	M	19.8058	2.11912	124.996	59.0912	58.9846	0.515439	0.529825	1.04526	0.496404	704.854	13.7544	158.268	87.8246	-6.71544	20.3446	1.22423	3748.02
50	M	19.8058	1.90102	114.846	61.1729	60.4129	0.506441	0.514237	1.02068	0.498966	624.301	16.322	153.817	87.7458	-6.79424	22.4125	1.15153	3822.6
50	M	19.8058	2.11604	120.63	57.7926	57.0073	0.526296	0.575926	1.10222	0.487852	660.3	12.2037	156.698	83.5185	-11.0215	31.6716	0.899083	3881.74
50	M	19.8058	1.86434	108.257	58.3121	58.0673	0.531724	0.513448	1.04517	0.504276	612.593	12.7759	156.26	87.7241	-6.81586	32.4302	0.94245	3935.57
50	M	19.8058	1.84087	113.929	63.4689	61.8885	0.491803	0.480984	0.972787	0.501738	715.514	15.1639	157.149	88.0328	-6.50721	24.0523	0.922183	3994.08
50	M	19.8058	1.96498	116.048	59.3458	59.0582	0.517627	0.508814	1.02644	0.502153	735.839	14.1525	158.744	87.9492	-6.59085	40.3201	0.67345	4040.08
50	M	19.8058	1.7733	104.97	59.5053	59.1948	0.505263	0.508772	1.01404	0.498088	544.98	11.7895	154.989	87.9649	-6.57509	43.6003	0.6437	4079.1
50	M	19.8058	1.761	108.834	62.0738	61.8023	0.484918	0.502623	0.987541	0.496918	581.352	13.623	156.672	86.6393	-7.90066	49.9529	0.6164	4117.48
50	M	19.8058	1.88312	111.927	60.1286	59.4368	0.524286	0.508214	1.0325	0.505036	701.928	14.0714	158.696	88.5179	-6.02214	61.0994	0.753817	4156.4
50	M	19.8058	1.84723	112.104	61.8246	60.6878	0.489508	0.488852	0.978361	0.499213	565.475	15.1311	160.607	87.8525	-6.68754	48.5219	0.724733	4203.25
50	M	19.8058	1.8609	113.303	61.6966	60.8862	0.48931	0.49931	0.988621	0.498241	566.37	17.3621	160.757	75.3103	-19.2297	40.0427	0.874617	4248.49
46	M	19.8871	0.996636	34.5555	34.6303	34.6721	0.892727	1.00667	1.89939	0.468788	625.959	6.51515	130.548
46	M	19.8871	1.31161	50.0497	38.2237	38.1591	0.753158	0.842105	1.59526	0.475	483.612	3.97368	142.639
46	M	19.8871	1.48424	61.3322	41.6024	41.3222	0.649268	0.809268	1.45854	0.444878	217.014	5.43902	149.595
46	M	19.8871	1.90045	80.2369	42.2738	42.2199	0.673333	0.77	1.44333	0.470238	391	7.45238	158.883
46	M	19.8871	2.04379	89.0349	43.4442	43.5636	0.647907	0.747442	1.39535	0.465302	277.537	7.62791	158.593
46	M	19.8871	1.98913	80.6548	40.4	40.5479	0.7105	0.785	1.4955	0.47485	414.415	14.225	160.36
46	M	19.8871	1.87933	79.3633	42.2357	42.2295	0.675238	0.761429	1.43667	0.470571	437.027	5.02381	162.3
46	M	19.8871	1.93388	79.6728	41.4675	41.1985	0.6855	0.7715	1.457	0.47055	497.275	8.125	158.35
46	M	19.8871	2.03508	85.2333	41.9359	41.8821	0.678462	0.767179	1.44564	0.469718	501.887	7.48718	160.592
46	M	19.8871	2.02193	84.4532	41.7488	41.7687	0.636585	0.817561	1.45415	0.437854	286.073	5.90244	163.451
46	M	19.8871	1.91058	85.2888	44.8977	44.6403	0.656279	0.692093	1.34837	0.486395	480.325	6.74419	164.928
46	M	19.8871	1.78274	85.29	47.8638	47.842	0.614043	0.649362	1.2634	0.487745	446.159	5.76596	165.662
46	M	19.8871	1.7517	82.9749	47.8532	47.3682	0.609787	0.663404	1.27319	0.47983	387.335	8.61702	165.834
46	M	19.8871	1.86973	85.898	45.8364	45.9414	0.637273	0.690909	1.32818	0.484886	567.269	10.8182	166.641
46	M	19.8871	1.90002	84.5689	44.5682	44.5094	0.637727	0.718636	1.35636	0.47175	455.946	7.06818	166.998
46	M	19.8871	1.86557	86.7926	46.3348	46.5235	0.647826	0.662174	1.31	0.494913	527.635	8.23913	166.833
46	M	19.8871	1.81191	83.2844	45.8911	45.965	0.672	0.645333	1.31733	0.509111	717.234	7.97778	164.576
46	M	19.8871	1.7964	85.6185	47.6149	47.661	0.607234	0.665957	1.27319	0.479319	492.982	7.6383	166.447
46	M	19.8871	1.892	90.3272	47.687	47.7416	0.633913	0.644348	1.27826	0.495043	556.926	13.5652	164.809
46	M	19.8871	1.92493	88.905	46.8565	46.186	0.610435	0.69	1.30043	0.469978	500.975	13.1087	167.23
46	M	19.8871	1.85626	84.2681	45.7372	45.3968	0.646977	0.698605	1.34558	0.482326	541.537	13.3721	166.888
46	M	19.8871	1.70455	84.0624	49.2612	49.3165	0.602857	0.618367	1.22122	0.494204	599.243	9.87755	166.71
46	M	19.8871	1.75337	87.7052	49.975	50.0208	0.579583	0.638333	1.21792	0.481438	431.64	6.3125	166.127
46	M	19.8871	1.67245	85.2918	51.3784	50.9981	0.583922	0.594118	1.17804	0.495667	595.398	7.05882	165.949
46	M	19.8871	1.63668	80.4098	49.2468	49.1298	0.590638	0.637021	1.22766	0.483404	639.081	6.21277	166.055
46	M	19.8871	1.6407	78.2747	48.0702	47.708	0.610213	0.653191	1.2634	0.484851	518.68	7.34043	165.87
46	M	19.8871	1.72824	83.3953	48.9	48.2544	0.594222	0.661333	1.25556	0.476067	463.611	9.73333	162.364
46	M	19.8871	1.75059	81.2048	46.5455	46.3871	0.628636	0.672727	1.30136	0.482318	501.957	10.9091	165.768
46	M	19.8871	1.72824	80.4213	46.3533	46.5335	0.62	0.697778	1.31778	0.473244	516.329	13.2444	165.993
46	M	19.8871	1.81323	80.8714	44.7295	44.6008	0.654545	0.709091	1.36364	0.478818	477.514	10	166.959
46	M	19.8871	1.88811	86.6031	45.9178	45.8676	0.637778	0.685333	1.32311	0.483511	661.815	9.53333	166.236
46	M	19.8871	1.87598	83.8418	44.7409	44.6923	0.658182	0.705455	1.36364	0.483523	531.799	9.52273	165.873
46	M	19.8871	1.85144	82.5902	44.7644	44.6085	0.637333	0.723556	1.36089	0.469867	410.624	9	165.711
46	M	19.8871	1.62463	72.6651	44.9256	44.7272	0.642326	0.707442	1.34977	0.476651	417.817	10.2558	165.921
46	M	19.8871	1.6649	74.4069	44.7643	44.6914	0.662857	0.7	1.36286	0.487095	515.117	9	165.257
46	M	19.8871	1.62831	74.8747	46.1511	45.983	0.637778	0.677778	1.31556	0.484444	527.34	8.93333	163.909
46	M	19.8871	1.67033	81.0533	48.08	48.5252	0.644889	0.637778	1.28267	0.501822	680.338	17.2667	165.829
46	M	19.8871	1.65293	74.2779	45.1535	44.9371	0.624651	0.725581	1.35023	0.465837	513.735	8.81395	165.265
46	M	19.8871	1.67238	77.7876	46.2067	46.5131	0.651556	0.676444	1.328	0.491289	622.793	8.91111	166.469
46	M	19.8871	1.50564	70.9698	47.2574	47.136	0.62383	0.654468	1.2783	0.48783	488.891	8.44681	161.64
46	M	19.8871	1.56759	69.3339	44.3182	44.2296	0.678182	0.706818	1.385	0.490318	649.894	14.2955	161.664
46	M	19.8871	1.61441	72.8909	45.6273	45.1502	0.663636	0.68	1.34364	0.494932	622.284	10.5909	163.341
46	M	19.8871	1.53269	71.4129	46.1067	46.5932	0.641333	0.683556	1.32489	0.483867	556.191	9.88889	163.193
46	M	19.8871	1.49044	68.8978	46.7644	46.2263	0.651111	0.68	1.33111	0.491156	637.234	14.2667	163.893
46	M	19.8871	1.59586	74.8755	47.3071	46.9187	0.63619	0.659524	1.29571	0.493548	618.406	10.6905	164.248
46	M	19.8871	1.74889	77.7627	45.4068	44.4641	0.692273	0.67	1.36227	0.506932	768.235	11.1136	164.425
46	M	19.8871	1.5784	70.6314	44.8698	44.7489	0.639535	0.72186	1.3614	0.470767	483.461	9.11628	166.467
46	M	19.8871	1.42009	64.7553	46.56	45.5995	0.622222	0.724889	1.34711	0.472444	536.426	14.3556	160.176
46	M	19.8871	1.56274	62.8718	40.4615	40.2317	0.694359	0.825641	1.52	0.464385	444.94	10.8974	165.379
46	M	19.8871	1.84583	74.1852	41.21	40.1908	0.7425	0.768	1.5105	0.48715	514.429	12.9	164.31
46	M	19.8871	1.6228	68.5803	42.62	42.2604	0.7005	0.7615	1.462	0.471725	480.983	13.325	163.96
46	M	19.8871	1.66836	72.5017	44.1405	43.4569	0.660476	0.745714	1.40619	0.466452	395.532	11.3095	167.264
46	M	19.8871	1.78807	80.214	45.1333	44.8607	0.635238	0.727619	1.36286	0.468738	464.409	14.0952	164.033
46	M	19.8871	1.51507	64.0207	41.9024	42.2559	0.66	0.797619	1.45762	0.457167	281.268	11.9524	159.512
46	M	19.8871	1.42157	56.1511	39.6216	39.4994	0.753514	0.838919	1.59243	0.464216	512.128	17.5676	145.357
60	M	23.517	2.01965	62.92	31.3161	31.154	0.917419	1.09419	2.01161	0.462806	462.075	24.6774	146.781	90.1	-4.42
60	M	23.517	2.72086	93.4775	34.4556	34.3559	0.826667	0.980556	1.80722	0.471778	398.672	7.83333	148.844	92.4444	-2.07556
60	M	23.517	2.82042	105.81	37.4167	37.5156	0.771111	0.838333	1.60944	0.479333	406.808	7.22222	165.878	92.3056	-2.21444
60	M	23.517	3.251	120.528	36.9757	37.0741	0.774595	0.855676	1.63027	0.475297	210.165	11.3784	150.362	90.6757	-3.84432
60	M	23.517	3.3771	143.293	42.578	42.4307	0.683902	0.738537	1.42244	0.479634	242.713	9.02439	159.924	90.2683	-4.25171
60	M	23.517	3.50991	148.838	42.3744	42.405	0.670233	0.750233	1.42047	0.471953	168.382	9.13953	156.465	91.4186	-3.1014
60	M	23.517	3.49764	156.885	44.8045	44.8546	0.640909	0.698636	1.33955	0.47825	175.522	9.77273	155.536	89	-5.52
60	M	23.517	3.38217	162.243	48.0854	47.9702	0.612917	0.638333	1.25125	0.490125	457.717	10	157.394	89.3125	-5.2075
60	M	23.517	3.49751	163.025	46.5787	46.6117	0.619149	0.676596	1.29574	0.480043	376.387	9.48936	157.594	88.7021	-5.81787
60	M	23.517	3.58332	169.089	47.217	47.1879	0.624255	0.650638	1.27489	0.489638	382.391	7.85106	159.055	88.234	-6.28596
60	M	23.517	3.43435	169.735	49.6531	49.4228	0.598776	0.61551	1.21429	0.493204	523.173	7.5102	159.635	87.8571	-6.66286
60	M	23.517	3.3745	178.275	52.7308	52.8302	0.571538	0.575769	1.14731	0.497577	580.059	9.78846	162.202	88.0385	-6.48154
60	M	23.517	3.41251	168.269	49.4959	49.3094	0.604082	0.621633	1.22571	0.493367	496.506	12.0408	160.671	87.8163	-6.70367
60	M	23.517	3.17723	154.465	48.6708	48.6161	0.61	0.654167	1.26417	0.486333	560.938	7.875	157.815	88.8542	-5.66583
60	M	23.517	3.13867	158.381	50.4784	50.4613	0.591765	0.600392	1.19216	0.496118	606.466	8.4902	156.492	88.7255	-5.79451
60	M	23.517	3.05629	149.7	49.051	48.9812	0.601224	0.630612	1.23184	0.489857	513.293	8.73469	156.892	88.4286	-6.09143
60	M	23.517	3.01024	149.7	49.7163	49.7302	0.600408	0.61102	1.21143	0.49598	559.573	9.36735	155.259	88.2449	-6.2751
60	M	23.517	2.77362	140.792	51.312	50.761	0.5916	0.5928	1.1844	0.49862	696.226	10.98	159.326	88.36	-6.16
60	M	23.517	2.98918	153.674	51.5667	51.4101	0.581961	0.599216	1.18118	0.493275	493.857	8.35294	161.163	88.5686	-5.95137
60	M	23.517	2.74827	134.726	49.3531	49.0222	0.600408	0.627347	1.22776	0.490612	497.086	8.53061	156.094	88.2449	-6.2751
60	M	23.517	2.81494	139.897	49.596	49.6981	0.5896	0.6424	1.232	0.48524	553.806	10.02	156.73	88.22	-6.3
60	M	23.517	2.79892	139.796	50.1902	49.9463	0.592549	0.623137	1.21569	0.491843	557.892	7.35294	156.947	87.8824	-6.63765
60	M	23.517	2.82202	147.163	52.2196	52.1482	0.573333	0.579608	1.15294	0.497333	552.852	7.07843	158.049	87.7255	-6.79451
60	M	23.517	2.82502	143.086	50.7157	50.6497	0.58902	0.598431	1.18745	0.496078	517.413	7.94118	159.233	88.1373	-6.38275
60	M	23.517	2.76555	142.798	52.2059	51.6345	0.584314	0.583529	1.16784	0.498647	541.267	7.29412	159.476	88.02	-6.5
60	M	23.517	2.72558	148.44	55.0455	54.4616	0.537455	0.577818	1.11527	0.487764	508.945	11.0545	162.48	88.2545	-6.26545
60	M	23.517	2.77618	148.247	53.6137	53.3998	0.562353	0.565882	1.12824	0.497784	639.889	9	158.651	87.6078	-6.91216
60	M	23.517	2.61049	137.371	52.7925	52.6226	0.563019	0.597358	1.16038	0.490377	624.713	9.81132	156.03	87.5283	-6.9917
60	M	23.517	2.88418	161.341	56.1589	55.9399	0.537857	0.538929	1.07679	0.499375	637.864	12.9464	164.13	87.9286	-6.59143
60	M	23.517	2.79978	158.088	56.3455	56.4643	0.538909	0.546545	1.08545	0.4976	590.64	10.9273	162.124	87.5455	-6.97455
60	M	23.517	2.76057	152.44	55.8714	55.2206	0.54	0.539643	1.07964	0.499107	639.456	9.44643	165.991	88.3393	-6.18071
60	M	23.517	2.89295	166.887	58.1158	57.6876	0.519298	0.519649	1.03895	0.498825	593.245	15.0702	166.426	88.4386	-6.0814
60	M	23.517	2.82352	156.545	55.8593	55.4433	0.533333	0.569259	1.10259	0.489815	570.662	9.55556	163.489	88.0556	-6.46444
60	M	23.517	2.85844	159.439	55.9246	55.7783	0.538947	0.53614	1.07509	0.500877	676.962	12.1754	164.374	87.6786	-6.84143
60	M	23.517	2.69556	147.773	54.9556	54.821	0.547407	0.551852	1.09926	0.499037	624.975	10.4444	160.55	87.3889	-7.13111
60	M	23.517	2.66864	146.707	54.9891	54.9747	0.555273	0.544727	1.1	0.504473	700.457	10.4182	162.038	87.7818	-6.73818
60	M	23.517	2.7587	144.386	52.6396	52.3384	0.57283	0.575094	1.14792	0.498453	632.842	9.07547	160.93	87.9245	-6.59547
60	M	23.517	2.53548	130.7	51.7635	51.5484	0.587692	0.587692	1.17538	0.498481	513.645	8.48077	156.573	87.3269	-7.19308
60	M	23.517	2.33639	128.461	54.9722	54.9829	0.545926	0.547778	1.0937	0.49887	607.56	11.2037	156.387	88.0556	-6.46444
60	M	23.517	2.50608	129.313	52.0358	51.5998	0.57283	0.598868	1.1717	0.49366	583.252	8.13208	157.962	87.8302	-6.68981
60	M	23.517	2.35014	133.985	57.1393	57.0114	0.5275	0.528571	1.05607	0.499357	634.871	11.1071	158.623	88	-6.52
60	M	23.517	2.53461	137.553	54.5232	54.27	0.547143	0.573214	1.12036	0.493214	687.956	11.3393	158.557	87.5714	-6.94857
60	M	23.517	2.4196	136.362	56.4623	56.3571	0.532075	0.533208	1.06528	0.498925	633.857	10.6226	159.366	87.1698	-7.35019
60	M	23.517	2.37482	134.97	57.2281	56.8337	0.525614	0.533684	1.0593	0.496702	654.324	11.1053	160.089	87.3333	-7.18667
60	M	23.517	2.426	126.775	52.434	52.2568	0.570566	0.599245	1.16981	0.493811	705.025	9.28302	153.3	86.1698	-8.35019
60	M	23.517	2.40698	139.448	58.5345	57.9347	0.514138	0.523448	1.03759	0.495845	581.11	12.7759	158.8	87.2105	-7.30947
60	M	23.517	2.59677	148.385	56.9393	57.1422	0.527857	0.528214	1.05607	0.500304	620.375	10.75	160.873	86.875	-7.645
60	M	23.517	2.49906	126.477	50.1923	50.6099	0.561154	0.742308	1.30346	0.458577	552.995	12.7692	156.342	86.4231	-8.09692
60	M	23.517	2.5199	141.177	56.1	56.0249	0.535385	0.538846	1.07423	0.498192	584.686	8.90385	157.325	85.75	-8.77
60	M	23.517	2.44377	131.507	54.0302	53.8131	0.557736	0.561132	1.11887	0.497566	648.844	9.79245	156.855	86.7925	-7.72755
60	M	23.517	2.42309	131.497	54.5782	54.2683	0.565455	0.549818	1.11527	0.503018	634.928	10.6	157.258	86.2364	-8.28364
60	M	23.517	2.4355	136.38	55.9643	55.9966	0.551786	0.536071	1.08786	0.50725	737.227	10.4286	155.575	86.125	-8.395
60	M	23.517	2.45618	136.574	55.7164	55.6043	0.540727	0.542545	1.08327	0.499582	640.582	8.01818	158.278	86.2364	-8.28364
60	M	23.517	2.40889	134.745	55.9836	55.9363	0.538909	0.543636	1.08255	0.497945	545.474	8.98182	156.096	86.4909	-8.02909
60	M	23.517	2.51795	136.324	55.0105	54.1409	0.557895	0.560351	1.11825	0.499158	601.051	7.40351	155.133	86.7368	-7.78316
60	M	23.517	2.61884	136.141	51.988	51.9852	0.572	0.5876	1.1596	0.49424	687.058	8.24	156.16	85.72	-8.8
60	M	23.517	2.40034	130.238	54.5057	54.2584	0.551698	0.568302	1.12	0.497038	729.428	10.5283	153.885	85.566	-8.95396
60	M	23.517	2.28928	126.971	56.9466	55.4635	0.533103	0.544828	1.07793	0.494828	555.346	11.4483	155.186	86.2414	-8.27862
60	M	23.517	2.45596	136.788	56.2811	55.6965	0.54	0.549434	1.08943	0.497226	583.097	10.4528	157.796	85.5849	-8.93509
60	M	23.517	2.30984	128.349	56.0964	55.5664	0.540727	0.546545	1.08727	0.496855	532.403	16.6364	158.82	86.2545	-8.26545
60	M	23.517	2.43909	131.673	54.7429	53.9845	0.557857	0.552857	1.11071	0.500679	608.767	10.9286	158.363	86.5893	-7.93071
60	M	23.517	2.35904	127.519	54.8727	54.0556	0.56	0.564364	1.12436	0.496855	603.953	11.0909	155.669	86.7818	-7.73818
60	M	23.517	2.30764	136.731	60.4673	59.2515	0.530182	0.494545	1.02473	0.509382	743.005	15.4	157.027	85.8545	-8.66545
60	M	23.517	2.41533	133.447	55.4638	55.2502	0.541379	0.553103	1.09448	0.49581	599.615	8.96552	155.574	86.3966	-8.12345
34	M	20.6574	3.62254	126.893	35.3343	35.0287	0.869143	0.861143	1.73029	0.500743	683.43	21.4286	154.377	94.6286		3.49255	3.82559	868.019
34	M	20.6574	4.18769	153.602	36.6639	36.6793	0.829444	0.809444	1.63889	0.504806	636.446	17.8056	159.892	96.4167		8.12707	2.29877	1055.92
34	M	20.6574	4.1431	164.511	39.7775	39.7073	0.7515	0.7665	1.518	0.494175	570.718	12.35	161.775	86.475	-8.125	13.4633	2.55287	1196.65
34	M	20.6574	4.16105	159.971	38.4105	38.4449	0.782105	0.788421	1.57053	0.497763	554.921	14.1842	163.721	93	-1.6	13.4273	1.90625	1335.17
34	M	20.6574	4.23389	165.558	39.2605	39.103	0.766316	0.774737	1.54105	0.496842	542.111	14.1579	165.461	94.5	-0.1	21.0177	1.4942	1430.98
34	M	20.6574	3.9418	162.958	41.2561	41.3409	0.710244	0.750244	1.46049	0.485317	461.522	7.68293	163.09	89.2195	-5.38049	27.9721	0.997517	1508.09
34	M	20.6574	3.86855	165.157	42.8738	42.6922	0.68381	0.735238	1.41905	0.483143	533.552	9.42857	164.907	87.8571	-6.74286	26.362	1.969	1577.89
34	M	20.6574	3.92468	176.477	44.9136	44.9658	0.686364	0.675909	1.36227	0.503023	576.604	10.7727	166.123	82.4091	-12.1909	7.66394	2.84067	1743.32
34	M	20.6574	4.02193	167.342	41.6167	41.6074	0.730952	0.71619	1.44714	0.505095	728.228	14.2143	167.424	86	-8.6	9.96917	2.15305	1887.07
34	M	20.6574	4.1049	166.794	40.67	40.6328	0.7335	0.75	1.4835	0.494475	545.619	13.825	166.455	87.15	-7.45	18.7874	1.43832	1994.97
34	M	20.6574	3.98571	166.001	41.6595	41.649	0.713333	0.735714	1.44905	0.491762	432.352	9.11905	164.936	86.381	-8.21905	22.8881	1.47078	2081.82
34	M	20.6574	3.83079	165.469	43.419	43.1945	0.685714	0.705238	1.39095	0.492143	482.675	8.92857	165.831	86.0714	-8.52857	21.9078	1.49617	2170.77
34	M	20.6574	3.95135	172.79	43.8581	43.7295	0.672558	0.705581	1.37814	0.487558	501.02	9.48837	168.14	85.7674	-8.83256	22.9174	1.40977	2257.48
34	M	20.6574	3.85937	175.05	45.5891	45.3573	0.659565	0.667826	1.32739	0.496152	622.926	9	166.724	87	-7.6	20.1453	1.33893	2344.05
34	M	20.6574	3.57475	158.328	44.4909	44.2907	0.673636	0.685909	1.35955	0.494795	615.3	11.7955	169.695	85.2045	-9.39545	23.9911	1.31978	2421.03
34	M	20.6574	3.59726	158.844	44.1605	44.1571	0.671628	0.698605	1.37023	0.489674	547.407	10.5581	166.137	86.1395	-8.46047	26.4825	1.23432	2499.58
34	M	20.6574	3.77107	168.9	45.0622	44.7884	0.668	0.677778	1.34578	0.495444	651.357	11.1778	168.444	85.3778	-9.22222	17.7145	2.08792	2597.4
34	M	20.6574	3.6727	170.518	46.4391	46.4285	0.638696	0.658696	1.29739	0.492217	529.15	13.2826	169.18	85.3478	-9.25217	12.1785	2.1666	2724.37
34	M	20.6574	3.92393	165.972	42.2714	42.2975	0.717619	0.709048	1.42667	0.501833	629.554	16.6429	168.831	88.0714	-6.52857	11.6828	2.27365	2856.02
34	M	20.6574	3.81155	168.259	44.2477	44.1446	0.680909	0.684091	1.365	0.499182	569.526	16.0227	167.627	86.1136	-8.48636	14.8225	1.3893	2969.12
34	M	20.6574	3.59536	161.398	45.3222	44.8907	0.648444	0.685333	1.33378	0.485311	381.733	12.9111	166.078	85.5111	-9.08889	19.0398	1.69897	3063.82
34	M	20.6574	3.53741	161.274	45.6196	45.591	0.668696	0.658261	1.32696	0.502978	671.098	9.21739	167.048	86.0652	-8.53478	18.652	1.42412	3146.48
34	M	20.6574	3.25969	149.661	46.0178	45.9126	0.650222	0.660444	1.31067	0.495733	496.01	11.8	164.704	86.5778	-8.02222	17.583	1.21913	3235.76
34	M	20.6574	3.29818	150.279	45.5556	45.5642	0.686667	0.644	1.33067	0.514111	744.136	12.2	165.544	86.5556	-8.04444	32.8204	0.956667	3298.19
34	M	20.6574	3.20646	153.067	47.6196	47.737	0.635217	0.634348	1.26957	0.500043	740.921	13.2391	166.298	86.5652	-8.03478	19.7634	1.9188	3374.55
34	M	20.6574	3.1095	139.867	45.1432	44.9806	0.676818	0.668182	1.345	0.502545	545.325	15.8864	165.768	86.8864	-7.71364	9.69912	2.30608	3507.98
34	M	20.6574	3.30415	151.369	46.1478	45.8118	0.656957	0.656957	1.31391	0.49963	585.627	16.7174	165.843	85.913	-8.68696	10.1792	1.50372	3632.65
34	M	20.6574	3.36491	152.428	45.6933	45.2994	0.66	0.664444	1.32444	0.496667	501.986	10.5556	166.064	85.8222	-8.77778	31.4243	0.9182	3698.63
34	M	20.6574	3.25172	152.668	47.1674	46.9499	0.623913	0.667826	1.29174	0.482174	422.441	12.1522	164.109	86.1304	-8.46957	33.3393	1.10977	3756.18
34	M	20.6574	3.19909	150.4	47.2957	47.0134	0.626087	0.652174	1.27826	0.488522	524.537	10.6957	166.13	83.8696	-10.7304	23.0122	1.46192	3831.69
34	M	20.6574	3.14377	146.215	46.9128	46.5094	0.644681	0.645532	1.29021	0.49783	663.492	15.9574	165.889	86.0426	-8.55745	17.1528	1.42322	3925
34	M	20.6574	3.08809	148.649	48.166	48.1364	0.617447	0.638298	1.25574	0.492638	578.95	13.9787	166.257	85.6809	-8.91915	25.4304	1.1291	4000.76
34	M	20.6574	3.09175	146.884	47.675	47.5082	0.626667	0.639167	1.26583	0.493708	559.875	11.7083	165.256	86.0417	-8.55833	22.5464	1.28085	4074.12
34	M	20.6574	3.10933	146.863	47.4978	47.2332	0.63	0.639565	1.26957	0.496326	602.71	12.7609	166.539	86.5	-8.1	24.5337	1.23973	4144.05
34	M	20.6574	3.25202	154.367	48.1136	47.468	0.653182	0.628182	1.28136	0.504318	742.372	13.25	166.341	83.7955	-10.8045	18.5205	1.24823	4224.6
34	M	20.6574	3.06321	150.405	49.3646	49.1004	0.6025	0.629167	1.23167	0.493063	580.307	11.8542	166.867	85.8125	-8.7875	23.7478	1.28607	4295.15
34	M	20.6574	2.96037	145.146	49.7771	49.0295	0.5975	0.62625	1.22375	0.492625	484.073	13.8333	163.967	85.6667	-8.93333	23.4633	1.02747	4369.64
34	M	20.6574	3.06194	149.333	49.2125	48.7708	0.628333	0.600833	1.22917	0.509	654.907	14.3958	164.598	83.9375	-10.6625	28.4575	0.98595	4425.63
34	M	20.6574	3.03142	144.437	48.5089	47.6467	0.62	0.650667	1.27067	0.492089	631.618	12.9333	163.291	86.4667	-8.13333	23.0105	1.01735	4488.15
34	M	20.6574	2.82816	138.211	49.2633	48.8696	0.621633	0.607755	1.22939	0.50398	711.876	12.1837	161.247	86.2449	-8.3551	25.0479	1.08423	4550.04
34	M	20.6574	2.69953	131.756	49.0255	48.807	0.621702	0.622553	1.24426	0.499979	686.426	15.5319	160.753	86.2979	-8.30213	24.1279	1.15428	4620.19
34	M	20.6574	2.70027	132.52	49.1771	49.0766	0.644583	0.595	1.23958	0.513625	781.869	14.0208	162.996	85.5625	-9.0375	25.4594	0.63735	4672.4
34	M	20.6574	2.78285	138.429	50.1255	49.7436	0.618298	0.593617	1.21191	0.510213	693.456	13.8085	163.251	85.8298	-8.77021	40.0703	0.561617	4707.25
34	M	20.6574	2.71935	136.031	50.5891	50.0234	0.635652	0.58	1.21565	0.5175	839.907	16.4783	161.167			39.9052	0.83745	4748.84
34	M	20.6574	2.57059	128.691	49.7609	50.0628	0.62087	0.596957	1.21783	0.507696	692.066	21.913	161.278	81.3043	-13.2957	37.2688	0.610017	4794.51
34	M	20.6574	2.9357	146.431	50.1447	49.8794	0.625532	0.611489	1.23702	0.509553	798.669	14.8723	164.926	84.766	-9.83404	48.3741	0.54845	4827.81
34	M	20.6574	2.55562	133.079	51.906	52.0731	0.5828	0.5876	1.1704	0.49854	601.33	17.36	166.034	77.9	-16.7	49.2538	0.929983	4864.68
36	M	22.6347	2.16085	73.5281	34.7654	34.0274	1.00077	1.03615	2.03692	0.489346	909.307	17	120.444	93.6154	-0.154615	7.9	4.33333	260
36	M	22.6347	3.99925	157.154	39.2975	39.2959	0.749	0.7825	1.5315	0.48945	362.95	5.75	159.942	84.9231	-8.84692	4	3.33333	920
36	M	22.6347	4.28376	165.694	38.6342	38.6796	0.773158	0.791579	1.56474	0.497658	700.775	9.63158	162.257	83.4737	-10.2963	11.2	3	1100
36	M	22.6347	4.33518	170.147	39.9949	39.248	0.757949	0.766667	1.52462	0.494974	506.548	10.2821	164.616	80.8158	-12.9542	2.9	1.5	1190
36	M	22.6347	4.25715	172.586	41.2951	40.5404	0.738537	0.740976	1.47951	0.498683	775.844	13.6098	164.854	80.1463	-13.6237	15.2	2.33333	1330
36	M	22.6347	4.11589	196.219	47.8717	47.6736	0.6	0.692609	1.29261	0.473043	493.492	16.3043	165.337	78.6739	-15.0961	9.6	1.66667	1430
36	M	22.6347	4.0004	211.226	52.9151	52.8012	0.564906	0.577358	1.14226	0.495962	662.667	15.2642	163.36	73.5	-20.27	16.2	1.5	1520
36	M	22.6347	4.00729	198.973	49.8188	49.6528	0.595417	0.644167	1.23958	0.487104	560.755	14.0625	163.975	78.25	-15.52	10.2	2	1640
36	M	22.6347	3.61394	173.186	48.2489	47.9217	0.62	0.657447	1.27745	0.490872	633.197	11.2766	152.581	82.7234	-11.0466	4.9	2.66667	1800
36	M	22.6347	4.05687	158.824	39.159	39.1493	0.785641	0.749744	1.53538	0.511846	745.644	10.9744	158.621	80.4615	-13.3085	9.5	2.66667	1960
36	M	22.6347	3.76924	175.535	47.5978	46.5705	0.658261	0.645217	1.30348	0.503935	798.222	10.2609	162.059	76.413	-17.357	12.4	1.66667	2060
36	M	22.6347	3.6737	174.037	47.9255	47.3736	0.644255	0.640851	1.28511	0.500085	638.604	11.8511	161.979	77.9787	-15.7913	10.3	2	2180
36	M	22.6347	3.452	183.232	53.1904	53.0799	0.558462	0.582308	1.14077	0.491481	553.574	12.1538	162.89	71.8846	-21.8854	13.6	1.66667	2280
36	M	22.6347	3.756	171.808	46.3756	45.7423	0.679111	0.663111	1.34222	0.504956	803.711	12.2667	161.609	77.2889	-16.4811	9	2.33333	2420
36	M	22.6347	3.65039	173.219	48.1022	47.4521	0.650435	0.646522	1.29696	0.501522	796.52	11.2391	161.1	79.1087	-14.6613	8	2.16667	2550
36	M	22.6347	3.35256	185.22	55.2527	55.2472	0.54	0.566545	1.10655	0.493091	633.245	18.7091	160.253	77.9455	-15.8245	11	1.66667	2650
36	M	22.6347	3.13517	169.173	54.0115	53.9596	0.55	0.587308	1.13731	0.491288	703.201	16.9615	154.158	76.8269	-16.9431	13.3	1.66667	2750
36	M	22.6347	3.16685	169.799	53.5778	53.6174	0.555185	0.571852	1.12704	0.494407	640.292	17.2778	159.022	75.5	-18.27	15.5	1.83333	2860
36	M	22.6347	3.13096	168.102	53.6302	53.69	0.557358	0.561509	1.11887	0.497943	602.109	13.6415	160.987	76.1887	-17.5813	18.3	2.83333	3030
36	M	22.6347	3.33356	170.396	51.9	51.1154	0.578077	0.591538	1.16962	0.495115	579.945	10.9615	164.173	75.8077	-17.9623	20.5	1.5	3120
36	M	22.6347	3.59554	181.816	50.588	50.5672	0.5892	0.5996	1.1888	0.49622	661.909	12.48	166.632	78.66	-15.11	16	1.5	3210
36	M	22.6347	3.5268	178.857	50.8275	50.7135	0.592941	0.597647	1.19059	0.498569	677.187	12.902	166.406	79.1569	-14.6131	18	1.5	3300
36	M	22.6347	3.23461	164.843	50.8796	50.9622	0.564082	0.652245	1.21633	0.477878	543.585	16.2041	162.855	78.6327	-15.1373	20.2	1.48667	3389.2
36	M	22.6347	3.43771	176.357	51.3373	51.3007	0.587451	0.590196	1.17765	0.499529	651.644	11.3137	164.937	79.6471	-14.1229	20.4	1.75	3494.2
36	M	22.6347	3.45482	178.741	51.702	51.7366	0.579608	0.580784	1.16039	0.499176	701.591	14.3529	165.776	80.098	-13.672	15	1.5	3584.2
36	M	22.6347	3.52155	180.382	51.1373	51.2224	0.583529	0.600392	1.18392	0.495804	596.17	12.3922	165.327	79.2549	-14.5151	13.2	1.48833	3673.5
36	M	22.6347	3.82788	194.425	50.7922	50.7918	0.592157	0.589412	1.18157	0.500765	709.551	14.8627	163.418	80.5686	-13.2014	22.4	1.52167	3764.8
36	M	22.6347	4.00819	195.091	48.7458	48.6732	0.62	0.619583	1.23958	0.501708	693.806	14.3542	165.698	79.7708	-13.9992	19.9	1.255	3840.1
36	M	22.6347	3.3151	169.979	51.3804	51.2741	0.579608	0.604314	1.18392	0.493961	632.647	17.3333	165.084	79.1373	-14.6327	9.8	2	3960.1
36	M	22.6347	3.28996	156.47	47.9979	47.5599	0.617447	0.668085	1.28553	0.484191	569.02	12.9574	159.638	77.8511	-15.9189	12.1	1.75	4065.1
36	M	22.6347	3.26443	167.788	51.5235	51.399	0.575686	0.600784	1.17647	0.492941	594.878	18.1176	160.91	78.2941	-15.4759	18.9	1.51667	4156.1
36	M	22.6347	3.61669	179.393	49.602	49.6015	0.608163	0.609388	1.21755	0.500122	650.256	17.102	163.329	78.3061	-15.4639	19.2	1.515	4247
36	M	22.6347	3.61053	177.744	49.3714	49.2294	0.615102	0.613878	1.22898	0.50151	726.08	17.1633	164.808	78.4694	-15.3006	13.1	1.45	4334
36	M	22.6347	2.80324	130.126	46.5178	46.4197	0.647111	0.695111	1.34222	0.484556	518.145	17.7556	145.153	78.6444	-15.1256	8	1.52	4425.2
36	M	22.6347	2.82851	131.552	46.6667	46.5092	0.641778	0.678667	1.32044	0.489	545.157	17.2889	152.924	77.2667	-16.5033	15.9	1.51	4515.8
36	M	22.6347	3.16865	157.13	49.8612	49.5889	0.608571	0.613469	1.22204	0.499673	661.567	18.3469	161.627	76.2245	-17.5455	12.8	1.50333	4606
36	M	22.6347	3.14927	155.134	49.4367	49.2603	0.607347	0.62	1.22735	0.497265	709.716	17.9184	159.749	77.4898	-16.2802	10.9	1.50333	4696.2
36	M	22.6347	2.91224	149.107	51.2588	51.2003	0.584706	0.594902	1.17961	0.496765	618.406	18.6471	155.139	76.9412	-16.8288	10.7	1.75	4801.2
36	M	22.6347	2.37796	127.286	53.6679	53.5275	0.557358	0.563774	1.12113	0.497453	687.082	22.9623	150.585	77.0189	-16.7511	13	1.75	4906.2
36	M	22.6347	2.56866	128.539	50.59	50.0413	0.6016	0.6004	1.202	0.49988	664.003	14.5	153.674	76.6	-17.17	18	1.52333	4997.6
36	M	22.6347	2.79269	143.637	51.6327	51.4331	0.581154	0.583077	1.16423	0.498981	646.086	18.1346	159.99	76.9231	-16.8469	11.6	1.505	5087.9
36	M	22.6347	2.48622	127.251	51.649	51.1826	0.582745	0.589412	1.17216	0.497686	586.256	17.6275	153.922	77.1569	-16.6131	10.9	1.49667	5177.7
36	M	22.6347	2.64322	135.768	51.3706	51.3646	0.584706	0.583529	1.16824	0.500216	675.172	16.7451	157.32	76.7451	-17.0249	13.2	1.51	5268.3
36	M	22.6347	2.49944	129.956	52.1462	51.9941	0.580769	0.580385	1.16115	0.499558	629.066	18.3846	154.683	76.4118	-17.3582	13.2	1.75	5373.3
36	M	22.6347	2.82671	138.936	49.4245	49.1512	0.60898	0.619592	1.22857	0.49751	526.253	18.2245	154.498	76.3673	-17.4027	19.4	1.49333	5462.9
36	M	22.6347	3.24549	159.084	49.0408	49.0169	0.622041	0.603673	1.22571	0.507122	752.958	18.1837	160.169	77.6939	-16.0761	18.4	1.26333	5538.7
36	M	22.6347	3.27258	165.701	50.552	50.6333	0.5924	0.5984	1.1908	0.49856	651.91	18.62	162.14	78.9	-14.87	12.6	1.48	5627.5
36	M	22.6347	2.33462	122.29	52.3462	52.3814	0.575	0.573077	1.14808	0.500385	610.146	20.6923	147.292	78.5769	-15.1931	12.2	1.505	5717.8
36	M	22.6347	2.61552	130.354	50.398	49.8388	0.596	0.6308	1.2268	0.49434	660.27	16.58	150.966	77.28	-16.49	11.5	0.09	5723
36	M	22.6347	2.28331	118.711	52.4216	51.9907	0.575294	0.579216	1.15451	0.498725	673.428	16.8627	151.741	76.78	-16.99	16.6	0.12	5730
36	M	22.6347	2.69476	134.91	50.078	50.0638	0.6068	0.594	1.2008	0.5045	728.096	13.84	156.708	76.58	-17.19	25.8	1	5790
36	M	22.6347	3.15809	148.636	47.5915	47.0651	0.638723	0.637021	1.27574	0.498745	600.084	14.1702	161.66	77.2979	-16.4721	22.6	1	5850
36	M	22.6347	2.74794	141.753	52.15	51.5853	0.574231	0.582692	1.15692	0.49625	574.36	13.2308	162.444	78.6923	-15.0777	5.9	2	5970
36	M	22.6347	2.57321	136.275	53.0385	52.9591	0.563846	0.585385	1.14923	0.493019	496.604	20.3077	145.775	78.9808	-14.7892	14.7	1.33333	6050
36	M	22.6347	2.90386	143.294	49.7327	49.3463	0.596327	0.630612	1.22694	0.490918	626.099	15.1429	154.206	76.8367	-16.9333	24.4	0.833333	6100
36	M	22.6347	2.45443	126.296	51.8725	51.4563	0.584706	0.582353	1.16706	0.50049	669	19.5882	153.102	77.4706	-16.2994	21	1	6160
36	M	22.6347	2.8784	149.992	52.0481	52.1095	0.574231	0.590769	1.165	0.497154	655.519	15.4231	156.263	77.8269	-15.9431	7.1	1.5	6250
36	M	22.6347	2.26606	118.33	52.3	52.2184	0.565769	0.590769	1.15654	0.490577	538.723	14.2885	153.921	76.1731	-17.5969		1.16667	6320
36	M	22.6347	1.97068	99.7002	51.396	50.5918	0.5812	0.616	1.1972	0.48982	518.928	17.86	144.466	77.04	-16.73	14.4	1	6380
36	M	22.6347	2.24053	114.019	51.9098	50.8892	0.584314	0.592941	1.17725	0.497353	580.04	14.2157	149.714	75.4902	-18.2798	8.8	1	6440
36	M	22.6347	2.19584	110.864	51.1275	50.4881	0.590588	0.597647	1.18824	0.497588	575.183	16.2353	153.275	76.451	-17.319	13.9	0.666667	6480
36	M	22.6347	2.8898	132.514	46.7065	45.8557	0.664783	0.636087	1.30087	0.509522	743.395	8.54348	159.367	77.0435	-16.7265	28.6	1	6540
36	M	22.6347	3.2277	145.367	45.0591	45.0374	0.682273	0.674545	1.35682	0.508727	829.888	9.97727	162.07	78.4091	-15.3609	30.9	0.833333	6590
36	M	22.6347	3.32496	154.837	47.3596	46.568	0.641702	0.643404	1.28511	0.500851	776.522	9.95745	161.594	78.383	-15.387	27.4	0.833333	6640
36	M	22.6347	2.90312	144.572	50.102	49.7987	0.607347	0.612653	1.22	0.498265	600.901	10.7551	158.418	77.4082	-16.3618	15.2	1	6700
36	M	22.6347	2.22214	114.91	51.8922	51.7116	0.573333	0.600784	1.17412	0.493451	630.378	14.098	154.498	77.08	-16.69	6.4	1.5	6790
36	M	22.6347	2.08773	107.874	52.2059	51.6704	0.572549	0.59098	1.16353	0.494353	545.287	15.0588	151.657	75.3725	-18.3975	11.3	1.33333	6870
36	M	22.6347	2.42662	116.464	48.6702	47.9943	0.639574	0.634043	1.27362	0.503426	722.495	12	153.845	75.8511	-17.9189	0.7	0.5	6900
36	M	22.6347	2.41322	120.773	51.046	50.0466	0.5816	0.638	1.2196	0.4836	641.49	18.9	152.45	75.58	-18.19	11.3	1.16667	6970
36	M	22.6347	2.24461	111.085	50.0245	49.4895	0.607755	0.6	1.20776	0.502673	705.239	9.53061	157.953	77.0408	-16.7292	6.6	1.5	7060
36	M	22.6347	2.12533	95.8217	47.087	45.0857	0.63	0.695217	1.32522	0.476043	468.929	16.5435	144.67	76.5349	-17.2351		2.33333	7200
36	M	22.6347	1.87165	86.1041	48.3674	46.0043	0.646957	0.647826	1.29478	0.500391	684.431	13.0652	138.172	75.7045	-18.0655		2.33333	7340
36	M	22.6347	2.22396	104.885	47.6745	47.1615	0.617872	0.657872	1.27574	0.485191	463.979	12.2128	148.394	74	-19.77	4.9	1.16667	7410
36	M	22.6347	2.0847	92.8364	44.6432	44.5321	0.649091	0.728182	1.37727	0.471477	360.999	11.1818	143.65	74.7727	-18.9973	2	1.16667	7480
36	M	22.6347	1.91905	81.3348	43.3095	42.3829	0.65381	0.769048	1.42286	0.463071	266.14	12.8095	130.16	75.2143	-18.5557	1.5	1.5	7570
36	M	22.6347	1.86787	87.5711	47.42	46.883	0.663556	0.658667	1.32222	0.497711	616.162	12.9333	138.516	75.2222	-18.5478	15	1.33333	7650
36	M	22.6347	2.34194	116.159	49.6061	49.5995	0.59551	0.622857	1.21837	0.491041	533.42	9.85714	155.449	75.9796	-17.7904	7.9	1.16667	7720
42	M	26.358	1.2377	36.752	28.78	29.6938	0.924	1.518	2.442	0.40165	265.407	31.3	85.9833	93.3158	-2.68421	10	2.08333	125
42	M	26.358	2.83387	131.036	46.3935	46.2394	0.645652	0.656087	1.30174	0.495761	515.08	11.5217	155.725	88.8	-7.2	3.2	3.25	821
42	M	26.358	3.00893	138.603	46.1196	46.064	0.646087	0.662174	1.30826	0.493935	539.375	9.23913	164.512	85.0682	-10.9318	2.7	2.98333	1000
42	M	26.358	3.19413	144.732	45.2978	45.3118	0.643913	0.682609	1.32652	0.485174	294.544	7.41304	162.142	84.25	-11.75	15.1	1.83333	1110
42	M	26.358	3.22951	148.683	46.1044	46.0389	0.635111	0.671111	1.30622	0.486311	380.307	7.42222	167.345	84.9318	-11.0682	21.1	0.666667	1150
42	M	26.358	3.19322	147.264	46.0717	46.1177	0.631304	0.678261	1.30957	0.482826	431.85	6.56522	161.828	81.2826	-14.7174	16.5	2	1270
42	M	26.358	2.84507	131.583	46.2174	46.2495	0.621739	0.68	1.30174	0.477891	320.431	10.6087	156.683	83.2791	-12.7209	10.4	1.5	1360
42	M	26.358	2.62955	122.249	46.4319	46.4905	0.648936	0.645106	1.29404	0.500872	468.744	8.3617	155.449	86.5532	-9.44681	16.3	1.5	1450
42	M	26.358	2.60317	125.551	48.2708	48.23	0.619167	0.63125	1.25042	0.49425	512.805	11.3125	157.542	85.3333	-10.6667	8.9	1.5	1540
42	M	26.358	2.35978	115.373	48.9327	48.8915	0.605714	0.621633	1.22735	0.49349	467.307	7.38776	152.408	85.2653	-10.7347	4.5	2.16667	1670
42	M	26.358	1.97449	105.532	53.7736	53.4477	0.561132	0.561132	1.12226	0.499755	703.789	6.69811	150.213	85.1321	-10.8679	5	2.5	1820
42	M	26.358	2.25662	113.791	50.574	50.4256	0.5952	0.6012	1.1964	0.49706	628.505	10.1	153.082	84.88	-11.12	13.9	1.33333	1900
42	M	26.358	2.45082	120.746	49.2714	49.2675	0.604082	0.61551	1.21959	0.495082	492.146	8.14286	155.318	85.449	-10.551	8.5	2	2020
42	M	26.358	2.26232	106.8	47.2234	47.2083	0.615319	0.662553	1.27787	0.482702	358.476	7.61702	154.685	84.9149	-11.0851	15.8	1.33333	2100
42	M	26.358	2.18049	102.585	47.1	47.0467	0.617021	0.661702	1.27872	0.482894	376.776	9.3617	152.594	84.9149	-11.0851	10.7	1.66667	2200
42	M	26.358	2.0547	102.421	50.142	49.8472	0.6012	0.6148	1.216	0.4941	578.483	7.22	152.326	85.22	-10.78	8.4	1.66667	2300
42	M	26.358	2.00108	101.943	50.916	50.944	0.5844	0.6012	1.1856	0.49428	623.92	12.2	146.952	86.82	-9.18	8.5	1.5	2390
42	M	26.358	1.75298	92.3592	52.6887	52.687	0.569057	0.57434	1.1434	0.498038	706.329	10.566	144.994	87.0566	-8.9434	3	1.83333	2500
42	M	26.358	1.68621	83.463	49.7213	49.4973	0.59617	0.661277	1.25745	0.483021	608.898	11.1702	143.285	86.1915	-9.80851	10.3	1.5	2590
42	M	26.358	1.836	92.729	50.6275	50.506	0.587843	0.606667	1.19451	0.493412	528.906	11.1176	148.38	85.1176	-10.8824	13.2	1.83333	2700
42	M	26.358	2.03765	104.018	51.1039	51.0482	0.586667	0.588235	1.1749	0.49902	690.897	6.78431	155.612	85.0784	-10.9216	14.8	1.33333	2780
42	M	26.358	2.18529	109.022	49.8571	49.8891	0.606122	0.599184	1.20531	0.50251	705.655	12.1837	152.004	85.125	-10.875	15.8	1.5	2870
42	M	26.358	2.26394	112.892	49.822	49.8655	0.61	0.5964	1.2064	0.50516	673.2	12.14	154.568	84.78	-11.22	19.8	1.16667	2940
42	M	26.358	2.09165	101.632	48.4708	48.5893	0.5925	0.651667	1.24417	0.476667	303.272	13.125	156.144	84.2708	-11.7292	20.9	1.33333	3020
42	M	26.358	2.43513	112.628	46.217	46.2513	0.671064	0.62766	1.29872	0.516489	851.618	14.2766	156.015	84.2766	-11.7234	17.1	1.16667	3090
42	M	26.358	2.14815	102.353	47.7191	47.6471	0.642979	0.618723	1.2617	0.510106	819.514	9.80851	154.745	84.5319	-11.4681	18.6	1.16667	3160
42	M	26.358	2.04028	96.4391	47.2149	47.2677	0.675745	0.597872	1.27362	0.529574	918.016	10.2766	155.451	84.5745	-11.4255	20.1	1.33333	3240
42	M	26.358	2.28526	105.983	46.4277	46.3769	0.691064	0.604681	1.29574	0.532043	1037.79	11.6383	156.319	84.8298	-11.1702	19.6	1.16667	3310
42	M	26.358	2.14468	100.869	46.9957	47.0323	0.678723	0.599149	1.27787	0.530574	1018.67	10.5319	155.332	85.1489	-10.8511	16.3	1.16667	3380
42	M	26.358	2.18621	105.877	48.3896	48.4295	0.64625	0.600417	1.24667	0.517104	901.2	10.5625	155.952	85.3125	-10.6875	19	1.16667	3450
42	M	26.358	1.88202	98.6167	52.4423	52.3994	0.573846	0.575769	1.14962	0.498769	600.35	11.5577	156.038	86.2308	-9.76923	28.5	0.833333	3500
42	M	26.358	1.90291	96.9249	51.0574	50.935	0.601277	0.598298	1.19957	0.499745	634.416	13.5532	155.389	85.7073	-10.2927	30.5	0.5	3530
42	M	26.358	1.89806	97.4938	51.425	51.3651	0.583077	0.589615	1.17269	0.497115	559.403	14.6154	160.614	86.1923	-9.80769	33.5	1	3590
42	M	26.358	1.9608	95.8426	49.0543	48.8792	0.633478	0.602174	1.23565	0.510022	691.037	13.4565	160.004	86.7826	-9.21739	34.3	0.666667	3630
42	M	26.358	1.71719	88.5196	51.5979	51.549	0.589362	0.588511	1.17787	0.500043	623.481	13.8723	155.196	87.0233	-8.97674	37	0.666667	3670
42	M	26.358	1.97938	97.121	49.2417	49.0665	0.61	0.633333	1.24333	0.489542	593.867	13.2917	159.335	86.6042	-9.39583	39.9	0.5	3700
42	M	26.358	1.989	98.7371	49.3937	49.6416	0.615833	0.617917	1.23375	0.498437	604.89	14.1667	160.334	86.75	-9.25	41.8	0.666667	3740
42	M	26.358	1.95108	103.224	52.6231	52.9061	0.573846	0.583462	1.15731	0.496288	668.195	13.4231	158.672	86.1538	-9.84615	40.8	0.333333	3760
42	M	26.358	1.78736	92.3646	51.572	51.6766	0.5856	0.5876	1.1732	0.49904	594.513	16.84	159.686	86.14	-9.86	23.9	0.833333	3810
42	M	26.358	1.74881	95.1704	54.3075	54.42	0.579623	0.543396	1.12302	0.51034	772.815	12.8302	156.71	86.1321	-9.86792	17.3	1	3870
42	M	26.358	1.66627	88.0767	52.9353	52.8584	0.583529	0.575294	1.15882	0.501843	664.777	18.5882	152.874	85.5686	-10.4314	27.1	0.666667	3910
42	M	26.358	1.99674	99.3359	49.6522	49.749	0.618261	0.613043	1.2313	0.500065	699.55	15.7826	156.664	83.7727	-12.2273	34.5	0.666667	3950
42	M	26.358	1.96737	93.802	47.537	47.6789	0.630435	0.65	1.28043	0.49063	568.122	17.8913	156.58	85.4348	-10.5652	36.1	0.5	3980
42	M	26.358	1.6449	85.1555	52.5286	51.7695	0.592245	0.580408	1.17265	0.501347	552.813	17.5714	155.323	85.2083	-10.7917	34.4	0.333333	4000
42	M	26.358	1.51359	81.5987	53.787	53.9108	0.564348	0.562174	1.12652	0.501261	632.734	18	151.661	85	-11	32.2	0.833333	4050
42	M	26.358	1.71044	91.2373	53.1923	53.3414	0.568846	0.568846	1.13769	0.498962	634.715	16.9423	154.168	84.9615	-11.0385	27.7	0.666667	4090
42	M	26.358	1.69282	91.1531	53.6078	53.8468	0.581176	0.563137	1.14431	0.506804	756.15	16.1961	154.187	85.7451	-10.2549	25.2	1	4150
42	M	26.358	1.6979	88.6522	52.2959	52.2129	0.611429	0.563673	1.1751	0.516429	802.799	15.9388	153.459	85.5714	-10.4286	28.7	0.666667	4190
42	M	26.358	1.75706	89.8551	51.3638	51.1394	0.60766	0.585957	1.19362	0.505	647.734	16.6809	155.107	85.2979	-10.7021	27.5	0.666667	4230
42	M	26.358	1.89653	101.852	53.5792	53.7046	0.573962	0.559245	1.13321	0.504943	702.745	13.6415	156.046	85.2449	-10.7551	20.9	1	4290
42	M	26.358	1.78392	90.2373	50.9396	50.5838	0.61125	0.594583	1.20583	0.506375	762.731	11.2292	151.97	84.1667	-11.8333	16.4	1.16667	4360
42	M	26.358	1.61788	84.6384	52.5608	52.3143	0.598824	0.56902	1.16784	0.510176	750.477	13.549	145.098	82.9608	-13.0392	18.3	0.833333	4410
42	M	26.358	1.85316	97.4333	52.1735	52.5767	0.602857	0.57551	1.17837	0.508408	790.315	17.1224	148.584	83.2245	-12.7755	11.6	1	4470
42	M	26.358	1.64502	85.6124	52.1765	52.0434	0.583137	0.593725	1.17686	0.494882	747.797	14.4314	145.12	83.2745	-12.7255	17.4	0.833333	4520
42	M	26.358	1.64114	81.9845	49.951	49.9557	0.610204	0.602857	1.21306	0.502449	716.473	13.6327	145.396	81.7755	-14.2245	13.6	1.16667	4590
42	M	26.358	1.68713	81.8063	49.2283	48.4884	0.63913	0.598696	1.23783	0.514652	899.541	22.6739	143.88	81.7174	-14.2826	10.7	1.5	4680
42	M	26.358	1.549	77.3851	50.3021	49.9581	0.626809	0.575319	1.20213	0.518809	802.117	15.7234	143.947	82.9787	-13.0213	12.4	1.16667	4750
42	M	26.358	1.71184	86.2051	51.0163	50.3582	0.618776	0.574286	1.19306	0.515612	871.905	11.8367	146.7	83.7551	-12.2449	13	1	4810
42	M	26.358	1.75637	90.4102	51.5942	51.4757	0.600769	0.570769	1.17154	0.511077	776.06	16.5	149.525	82.8077	-13.1923	14.4	1.16667	4880
42	M	26.358	1.56444	78.6717	50.3104	50.2875	0.596667	0.607917	1.20458	0.495875	644.787	17.4583	147.304	82.3125	-13.6875	25.6	0.833333	4930
42	M	26.358	1.57333	77.3337	49.5898	49.153	0.614286	0.609388	1.22367	0.498714	548.183	19.7959	152.064	81.8182	-14.1818	31.8	0.666667	4970
42	M	26.358	1.72182	89.4972	51.608	51.9783	0.5864	0.596	1.1824	0.49632	603.226	19.64	149.575	82.439	-13.561	26.5	0.5	5000
42	M	26.358	1.69798	87.3254	51.1457	51.4291	0.648696	0.567391	1.21609	0.521804	821.544	18.5435	145.859	81.7174	-14.2826	25.5	0.833333	5050
42	M	26.358	1.59004	80.4102	51.0872	50.5711	0.620851	0.595319	1.21617	0.506872	703.138	18.1915	147.434	80.383	-15.617	25.6	0.5	5080
42	M	26.358	1.72876	87.8612	50.6388	50.8234	0.609796	0.597959	1.20776	0.503082	718.308	16.4694	147.184	80.4286	-15.5714	19.4	0.833333	5130
42	M	26.358	1.51788	78.1613	51.6083	51.4939	0.63125	0.55125	1.1825	0.528854	919.177	16	143.715	82.383	-13.617	14.4	1	5190
42	M	26.358	1.70637	87.8258	51.1458	51.4692	0.631667	0.569583	1.20125	0.521563	851.072	15.7708	146.46	81.7292	-14.2708	20.5	1	5250
42	M	26.358	1.65871	84.5804	50.8449	50.9915	0.604898	0.602449	1.20735	0.499918	720.008	16.898	148.731	81.7551	-14.2449	30.4	0.666667	5290
42	M	26.358	1.58969	80.2092	50.7104	50.4559	0.605833	0.601667	1.2075	0.499875	665.682	15.1667	151.423	81.1458	-14.8542	33.9	0.5	5320
42	M	26.358	1.72887	85.3147	49.4	49.347	0.606809	0.628936	1.23574	0.491128	551.163	15.5532	151.913	81.766	-14.234	35.1	0.666667	5360
42	M	26.358	1.7007	84.424	49.783	49.6407	0.601702	0.619149	1.22085	0.49266	594.191	15	151.749	82.4043	-13.5957	36.4	0.166667	5370
42	M	26.358	1.57455	79.1009	50.5021	50.237	0.589787	0.611915	1.2017	0.491383	491.11	20.1702	152.566	82.1842	-13.8158	43.9	0.666667	5410
42	M	26.358	1.71655	82.3683	48.1872	47.9847	0.623404	0.63234	1.25574	0.495787	515.924	20.5532	156.786	82.2273	-13.7727	46.2	0.333333	5430
42	M	26.358	1.63615	84.1779	51.6812	51.4489	0.579167	0.5875	1.16667	0.496458	587.908	17.75	158.607	81.0682	-14.9318	46.6	0.333333	5450
42	M	26.358	1.80147	85.4886	48.8767	47.455	0.616744	0.649302	1.26605	0.486488	473.159	15.6512	159.397	81.6279	-14.3721	48.1	0.333333	5470
42	M	26.358	1.51657	75.7	51.0723	49.9151	0.584681	0.625957	1.21064	0.487979	549.791	16.766	157.142	75.5455	-20.4545	45.9	0.666667	5510
42	M	26.358	1.73559	81.9785	47.3239	47.2339	0.64913	0.648696	1.29783	0.494696	484.072	17.6957	159.933	78.9091	-17.0909	46.3	0.5	5540
42	M	26.358	1.64535	84.5698	52.5535	51.3993	0.565116	0.611163	1.17628	0.485535	524.837	19.907	157.944	71.6	-24.4	46.5	0.166667	5550
42	M	26.358	1.48244	79.4086	54.388	53.5661	0.5668	0.5552	1.122	0.5021	621.706	14.26	159.733	75.6098	-20.3902	46.9	0.333333	5570
42	M	26.358	1.74445	89.5527	51.615	51.3358	0.611	0.5815	1.1925	0.51075	833.766	16.1	159.4	78.8462	-17.1538	45.1	0.166667	5580
42	M	26.358	1.66967	87.4153	54.1698	52.3547	0.59907	0.574884	1.17395	0.504326	742.107	23.8837	162.667	74.5357	-21.4643	37.2	0.166667	5590
42	M	26.358	1.70722	91.7753	55.5389	53.7571	0.576667	0.55	1.12667	0.508861	793.487	27.1944	169.842	84.65	-11.35	47.5	0.5	5620
42	M	26.358	1.74338	97.5879	56.4795	55.9761	0.52	0.553333	1.07333	0.484231	387.979	17.4872	172.496	85.1351	-10.8649	47.2	0.333333	5640
42	M	26.358	1.77255	92.9437	55.6316	52.4349	0.557368	0.591053	1.14842	0.486526	534.019	26.6053	170.454	85.8065	-10.1935	53.6	0.666667	5680
42	M	26.358	1.59627	86.9636	55.0727	54.4792	0.549818	0.547636	1.09745	0.500945	583.634	21.8909	167.002	82.8	-13.2	51.9	0.166667	5690
42	M	26.358	1.73709	94.4409	55.8444	54.3673	0.566222	0.538667	1.10489	0.504111	700.927	18.4	166.286	82.5	-13.5	39.4	0.166667	5700
42	M	26.358	1.81525	101.398	57.5712	55.8589	0.531154	0.543462	1.07462	0.491942	515.94	23.2885	168.138	83.225	-12.775	28.6	0.833333	5750
42	M	26.358	1.81657	100.9	56.0434	55.5444	0.542264	0.543396	1.08566	0.498358	659.294	16.7925	165.822	81.5849	-14.4151	20.5	0.333333	5770
42	M	26.358	1.68507	95.9782	56.9782	56.9579	0.568	0.518909	1.08691	0.514618	762.296	15.3091	159.653	81.1765	-14.8235	17.9	1.16667	5840
42	M	26.358	1.65955	94.6412	56.8429	57.0281	0.542857	0.54	1.08286	0.504214	679.43	14.4643	159.312	80.0962	-15.9038	9.9	1.16667	5910
34	M	19.9468	3.28658	118.318	36.1028	36.0002	0.826667	0.842778	1.66944	0.495444	531.568	6.80556	165.273	83.6944	-9.22556	2.2	3.08333	634
34	M	19.9468	3.60134	127.457	35.4857	35.3916	0.844571	0.872571	1.71714	0.489171	473.068	7.2	166.829	83.2571	-9.66286	3.4	2.88889	804
34	M	19.9468	3.64578	130.568	36.025	35.8134	0.835556	0.853333	1.68889	0.491417	472.732	7.02778	166.909	82.5714	-10.3486	13.5	2.75	966
34	M	19.9468	3.85074	135.765	35.2763	35.2569	0.822632	0.881579	1.70421	0.482789	315.968	7.15789	167.605	81.1053	-11.8147	7.8	1.97222	1085
34	M	19.9468	3.96687	142.014	35.9062	35.8001	0.83875	0.858125	1.69687	0.492625	485.34	8.375	167.469	84.1935	-8.72645	7.2	1.83333	1193
34	M	19.9468	3.85958	144.458	37.5132	37.4284	0.749474	0.856842	1.60632	0.466474	264.491	7.97368	167.289	86.0526	-6.86737	13.8	1.61111	1291.6
34	M	19.9468	3.80911	140.524	36.9444	36.8916	0.819444	0.823889	1.64333	0.496	568.182	6.94444	169.167	87.6667	-5.25333	17.4	1.63889	1383
34	M	19.9468	3.71811	140.118	37.8351	37.6854	0.758378	0.834595	1.59297	0.475703	218.323	8.94595	170.297	86.7297	-6.19027	28.3	0.861111	1433
34	M	19.9468	3.51229	133.009	37.9929	37.8696	0.744286	0.844286	1.58857	0.467143	236.388	8.35714	167.464	84.2857	-8.63429	24.2	0.944444	1480.7
34	M	19.9468	3.54619	135.466	38.3323	38.2003	0.738065	0.837419	1.57548	0.467645	290.38	6.80645	168	83.9355	-8.98452	6.7	1.30556	1559
34	M	19.9468	3.60219	132.105	36.6694	36.6734	0.815556	0.822778	1.63833	0.49775	598.04	9.16667	170.639	87.2857	-5.63429	15.4	1.91667	1681
34	M	19.9468	3.46135	128.542	37.1811	37.1365	0.787027	0.841622	1.62865	0.478865	386.398	10.5135	167.811	86.5278	-6.39222	11.1	1.77778	1780.8
34	M	19.9468	3.48743	121.271	34.8429	34.7738	0.84	0.886857	1.72686	0.4864	469.917	11.2	168.543	84.7429	-8.17714	14.1	1.69444	1881.8
34	M	19.9468	3.36756	127.139	37.8306	37.7541	0.751667	0.843333	1.595	0.470333	284.341	12.1111	169.056	84.1111	-8.80889	18.9	1.13889	1949.6
34	M	19.9468	2.84745	115.326	40.7632	40.5016	0.702632	0.786842	1.48947	0.473211	296.117	14.0263	167.378	85.1667	-7.75333	17.9	0.888889	2006.4
34	M	19.9468	3.19664	120.615	37.8083	37.7317	0.762222	0.836111	1.59833	0.477167	397.679	15.8889	167.778	84.8857	-8.03429	19.5	1.27778	2085.6
34	M	19.9468	3.01986	110.511	36.8917	36.5948	0.748333	0.885556	1.63389	0.4555	194.105	13.8889	166.167	83.8056	-9.11444	23.1	1.11111	2155.4
34	M	19.9468	3.03353	113.765	37.5969	37.5025	0.740625	0.86375	1.60437	0.461875	229.764	12.2812	167.406	84.7188	-8.20125	23.9	1.08333	2217.2
34	M	19.9468	3.11429	114.13	37.2118	36.6471	0.743529	0.888235	1.63176	0.453235	209.467	11.3529	167.206	84.4412	-8.47882	22.9	1.16667	2287.8
34	M	19.9468	3.05629	111.318	37.0588	36.4226	0.805294	0.852353	1.65765	0.482206	424.858	11.1176	168.735	85	-7.92	31.1	1	2347.8
34	M	19.9468	3.05644	114.934	37.9889	37.6038	0.744444	0.856667	1.60111	0.4635	311.627	8.41667	165.972	84.1389	-8.78111	30.2	0.916667	2403.7
34	M	19.9468	2.7625	102.504	37.35	37.1055	0.742941	0.874118	1.61706	0.458618	124.867	13.9412	166.647	84.5	-8.42	23.8	1.38889	2480.7
34	M	19.9468	2.897	102.761	35.66	35.4715	0.802857	0.910286	1.71314	0.462771	202.591	11.2857	168.943	85.6571	-7.26286	17.2	1.69444	2579.8
34	M	19.9468	2.92183	105.104	36.025	35.9719	0.797778	0.875	1.67278	0.477	373.164	11.5278	169.083	85.75	-7.17	14.7	1.55556	2680.8
34	M	19.9468	2.93534	104.609	35.6486	35.6377	0.839429	0.859429	1.69886	0.4906	471.945	12.4857	170.171	85.7429	-7.17714	17.1	1.66667	2772.5
34	M	19.9468	2.9338	102.788	35.2	35.0359	0.806286	0.909143	1.71543	0.469629	211.852	12.5143	169.743	85.6571	-7.26286	14.5	1.55556	2874.5
34	M	19.9468	2.89616	112.327	39.0368	38.7849	0.745263	0.812632	1.55789	0.476579	307.095	10.1316	169.211	85.8158	-7.10421	20	1.30556	2954.4
34	M	19.9468	2.83297	106.608	37.903	37.631	0.73697	0.862424	1.59939	0.459515	168.209	11.303	165.333	83.9091	-9.01091	22.6	1.02778	3011.6
34	M	19.9468	2.88948	105.44	37.0871	36.4909	0.788387	0.852903	1.64129	0.478226	451.893	14.7419	167.161	84.9667	-7.95333	19.6	1.33333	3093.1
34	M	19.9468	2.95035	111.541	38.2297	37.8059	0.735676	0.84973	1.58541	0.463486	247.688	8.7027	163.459	84	-8.92	21.1	1.13889	3163.3
34	M	19.9468	2.60636	95.8248	37.0485	36.7657	0.775152	0.865455	1.64061	0.471121	203.789	13.0606	165.061	85.8182	-7.10182	23	0.972222	3223.3
34	M	19.9468	2.55203	97.0103	38.2553	38.013	0.743158	0.852105	1.59526	0.464474	270.615	16.5	161.447	85.5789	-7.34105	13	1.22222	3299.5
34	M	19.9468	2.85774	110.156	38.7737	38.5467	0.707895	0.855263	1.56316	0.453553	275.971	13.3947	160.395	84.2895	-8.63053	30.7	0.694444	3336.5
34	M	19.9468	2.63322	95.3994	36.3444	36.2292	0.757222	0.906111	1.66333	0.453444	156.023	15.8333	165.194	85.0833	-7.83667	10.5	1.44444	3426.8
34	M	19.9468	2.73141	105.478	38.8054	38.6166	0.764324	0.817838	1.58216	0.477541	351.025	10.5135	164.27	87.027	-5.89297	13.5	1.47222	3516.3
34	M	19.9468	2.77532	105.63	38.4486	38.0603	0.766486	0.816216	1.5827	0.483486	364.455	12.8919	165.243	84.7838	-8.13622	18.1	1.41667	3608.2
34	M	19.9468	2.94626	112.046	38.0947	38.0297	0.722632	0.87	1.59263	0.452105	248.599	8.81579	162.263	83.1579	-9.76211	40	0.75	3647.9
34	M	19.9468	3.07764	116.976	38.2972	38.0084	0.683333	0.893333	1.57667	0.433917	206.06	13.3333	162.889	82.6389	-10.2811	42.2	0.5	3679.1
34	M	19.9468	2.92994	118.508	40.5944	40.4471	0.676111	0.812778	1.48889	0.453139	282.234	15.9444	166.583	83.5556	-9.36444	31.7	0.777778	3727.1
34	M	19.9468	2.81044	101.866	36.7625	36.2456	0.795625	0.850625	1.64625	0.478969	380.013	13.7812	165.281	83.9062	-9.01375	29.4	0.944444	3785.7
34	M	19.9468	2.8623	101.269	35.6485	35.3804	0.831515	0.891515	1.72303	0.472879	331.975	14.9394	163.515	84.1515	-8.76848	28.7	0.944444	3840.7
34	M	19.9468	2.56371	91.7824	36.0824	35.8007	0.782941	0.895882	1.67882	0.465353	248.955	13.8235	162.471	83.9412	-8.97882	18.6	1.11111	3901.2
34	M	19.9468	2.53786	94.7746	37.5757	37.3442	0.763784	0.857297	1.62108	0.470568	313.406	16	162.514	83.6286	-9.29143	16	1.16667	3979.8
34	M	19.9468	2.60424	96.9197	37.4324	37.2162	0.757059	0.861765	1.61882	0.465941	265.418	14.4118	162.588	85.7353	-7.18471	12.7	1.25	4049.1
34	M	19.9468	2.45876	93.115	38.3842	37.8707	0.748947	0.836316	1.58526	0.470895	198.71	12.5263	161.711	84.7568	-8.16324	15.4	1.33333	4129.7
34	M	19.9468	2.375	82.0817	34.74	34.5607	0.805714	0.930857	1.73657	0.463886	211.064	12.2	163	86.4571	-6.46286	19.7	1.19444	4198.3
34	M	19.9468	2.48534	89.7751	36.4314	36.1218	0.803429	0.866857	1.67029	0.478	355.295	16.1429	161.771	84.6286	-8.29143	25.4	1	4267.1
34	M	19.9468	2.74097	99.9638	36.7794	36.4702	0.742941	0.9	1.64294	0.450235	171.017	11.8824	162.147	83.5882	-9.33176	32.3	0.944444	4318.8
34	M	19.9468	2.67616	97.8781	36.4531	36.5741	0.799375	0.86	1.65938	0.480281	464.618	11.2812	159.903	83.625	-9.295	33.1	0.611111	4353.6
34	M	19.9468	2.63289	93.575	36.5556	35.5408	0.817778	0.873333	1.69111	0.474028	438.606	11.1111	160.75	83.8889	-9.03111	21.4	1.05556	4424.1
34	M	19.9468	2.49021	89.6589	36.3107	36.0045	0.784286	0.886429	1.67071	0.467429	269.241	12.3571	161.286	84.6071	-8.31286	19.5	1.16667	4493.8
34	M	19.9468	2.60947	98.6433	37.9694	37.802	0.773889	0.85	1.62389	0.475389	314.571	10.5556	162.306	85.1389	-7.78111	23.5	1.02778	4554.2
34	M	19.9468	2.59923	93.4584	36.5806	35.9562	0.824516	0.84129	1.66581	0.492516	642.135	15.2903	160.71	85.2258	-7.69419	27.5	1.02778	4615
34	M	19.9468	2.83694	100.145	36.175	35.3005	0.796875	0.8925	1.68937	0.468438	338.955	12.5938	161.094	86.0625	-6.8575	27.6	0.833333	4663.9
34	M	19.9468	2.41408	91.7589	38.2778	38.0098	0.788333	0.801667	1.59	0.495361	693.075	12.8611	161.972	85.913	-7.00696	18.3	1	4720.1
34	M	19.9468	2.63603	97.1073	37.9733	36.8384	0.812	0.819333	1.63133	0.4981	633.487	16.4	159.9	87.2333	-5.68667	21.6	1.16667	4791.1
34	M	19.9468	2.50729	86.3068	34.6645	34.4223	0.817419	0.930323	1.74774	0.46671	321.369	12.6129	158.677	84.0645	-8.85548	21.3	1.08333	4851.2
34	M	19.9468	2.66294	94.0669	36.5171	35.3244	0.800571	0.908	1.70857	0.471114	498.985	11.1143	156.2	86.4516	-6.46839	44.1	0.5	4889.2
34	M	19.9468	2.75736	104.964	38.375	38.0668	0.736667	0.851111	1.58778	0.463806	280.964	14.4444	161.286	84.8529	-8.06706	24.2	0.861111	4927.7
34	M	24.8971	1.30978	30.6833	23.4556	23.4264	1.05778	1.50667	2.56444	0.414111	0.713556	6.22222	74.1125	93.8889		7.8	1.77778	87.3
34	M	24.8971	1.38847	33.1435	23.9882	23.8705	1.13176	1.43176	2.56353	0.431882	93.1054	6.70588	98.5235	93.1333		11.8	4.02778	338.3
34	M	24.8971	3.101	128.889	41.6024	41.5638	0.701951	0.750732	1.45268	0.481902	377.004	12.561	160.466	94.7561		2	3.77778	811.3
34	M	24.8971	3.73771	155.582	41.619	41.625	0.699524	0.745238	1.44476	0.4835	472.899	16.2619	162.417	92.6905	-0.229524	3.3	3.19444	1005.3
34	M	24.8971	4.05274	173.533	42.8581	42.8185	0.674884	0.727442	1.40233	0.481465	263.577	15.4186	167.386	91.1395	-1.78047	9	3.27778	1207.3
34	M	24.8971	4.32633	188.428	43.5535	43.5539	0.673023	0.710233	1.38326	0.486535	286.665	13.186	167.302	88.4884	-4.43163	13.6	1.72222	1320.3
34	M	24.8971	4.43991	206.222	46.5261	46.4473	0.63087	0.663043	1.29391	0.48813	500.46	14.2609	171.49	86.5556	-6.36444	8	1.27778	1390.3
34	M	24.8971	4.59731	198.102	43.0051	43.0908	0.669231	0.732821	1.40205	0.476641	225.516	9.89744	169.962	84	-8.92	8.6	1.44444	1479.8
34	M	24.8971	4.68027	197.091	42.1175	42.1111	0.679	0.748	1.427	0.475525	156.83	10.45	168.065	82.9487	-9.97128	12.9	1.5	1573.3
34	M	24.8971	4.5002	192.59	42.778	42.7958	0.681951	0.730732	1.41268	0.481073	180.128	10.1707	168.593	84.1707	-8.74927	11.7	1.44444	1653.1
34	M	24.8971	4.43631	191.646	43.1357	43.1995	0.687143	0.722381	1.40952	0.48681	395.235	10.9524	169.581	84.8293	-8.09073	11.7	1.5	1746.4
34	M	24.8971	4.37681	208.979	47.7977	47.7468	0.622791	0.63907	1.26186	0.493558	394.887	10.8372	171.405	85.2	-7.72	9.9	1.69444	1847.4
34	M	24.8971	4.0794	195.408	47.9234	47.9011	0.62766	0.637872	1.26553	0.496043	545.115	9.80851	173.251	83.6	-9.32	12.7	1.30556	1928.4
34	M	24.8971	4.18671	209.399	49.8187	50.0152	0.592917	0.62875	1.22167	0.488521	564.921	10.7917	175.461	83.4681	-9.45191	14.2	1.19444	1993
34	M	24.8971	4.22457	215.547	51.0739	51.0224	0.608696	0.582174	1.19087	0.505935	725.541	9.04348	175.824	84.25	-8.67	7.9	1.52778	2090
34	M	24.8971	4.10973	200.988	48.9222	48.9054	0.600889	0.64	1.24089	0.486778	417.007	9.95556	169.98	85.75	-7.17	15.8	1.63889	2189.2
34	M	24.8971	3.94218	202.388	51.35	51.3391	0.6032	0.586	1.1892	0.50344	669.585	8.26	172.696	84.8387	-8.08129	8	1.88889	2301.2
34	M	24.8971	3.8963	201.2	51.7413	51.6386	0.588696	0.582174	1.17087	0.500239	587.556	9.17391	171.587	84.5854	-8.33463	13.5	1.11111	2369.7
34	M	24.8971	4.09363	204.457	50.2761	49.9451	0.60913	0.603913	1.21304	0.500587	569.876	10.8043	173.954	86.413	-6.50696	14.9	1.44444	2452.5
34	M	24.8971	4.14338	210.392	50.8692	50.7778	0.587179	0.601538	1.18872	0.494205	514.673	10.4359	176.089	85.2432	-7.67676	20.2	1.52778	2535.8
34	M	24.8971	4.10558	211.731	51.768	51.5716	0.6016	0.5764	1.178	0.50608	629.6	9.18	175.022	86.04	-6.88	13.1	1.33333	2618.2
34	M	24.8971	3.90977	208.408	53.1354	53.3044	0.572917	0.567083	1.14	0.500563	639.878	10.75	177.793	86	-6.92	13	1.55556	2715.7
34	M	24.8971	3.87748	209.756	54.026	54.0959	0.544	0.5828	1.1268	0.48722	481.64	10.3	174.298	85.44	-7.48	12.6	1.30556	2796.7
34	M	24.8971	3.79129	200.222	52.8098	52.811	0.57098	0.581961	1.15294	0.496725	648.903	9.37255	174.477	84.66	-8.26	11.2	1.02778	2852.2
34	M	24.8971	3.58548	198.665	55.502	55.4082	0.5452	0.5456	1.0908	0.49842	602.739	10.52	173.344	84.9615	-7.95846	13	1.11111	2921.8
34	M	24.8971	3.51743	194.175	55.3941	55.2036	0.544314	0.544314	1.08863	0.499647	644.458	13.451	173.876	83.1538	-9.76615	13	1.36111	3005.9
34	M	24.8971	3.70783	196.642	52.9812	53.0342	0.580417	0.564167	1.14458	0.503021	588.589	10.3542	172.73	82.9565	-9.96348	12.3	1.52778	3089
34	M	24.8971	3.61627	190.684	52.5644	52.7296	0.605778	0.565778	1.17156	0.5088	777.578	14.0667	172.784	83.4348	-9.48522	9.9	1.5	3184.3
34	M	24.8971	3.678	191.103	52.2093	51.9585	0.584651	0.575814	1.16047	0.500581	518.566	13	175.086	85.5455	-7.37455	8.3	2	3310.3
34	M	24.8971	3.69206	188.13	50.756	50.9552	0.5908	0.6132	1.204	0.49212	627.302	7.16	174.616			3.8	1.36111	3389.8
34	M	24.8971	3.40263	168.711	49.6837	49.5826	0.612558	0.617674	1.23023	0.496674	457.272	9.27907	167.024	84.7778	-8.14222	8.8	2.08333	3510.8
34	M	24.8971	3.42398	179.868	52.4021	52.5318	0.57125	0.586667	1.15792	0.496083	685.718	13.6042	173.408	83.6154	-9.30462	21.7	1.47222	3609.1
34	M	24.8971	3.72949	196.101	52.7776	52.5813	0.56449	0.582857	1.14735	0.494429	583.138	13.1633	175.045	84.3	-8.62	25.9	1.47222	3696.2
34	M	24.8971	3.68354	193.353	52.566	52.4912	0.5844	0.5684	1.1528	0.5036	585.187	12.58	174.295	85	-7.92	6	1.38889	3783.8
34	M	24.8971	3.62565	194.977	53.7385	53.777	0.555	0.569615	1.12462	0.494962	586.17	11.1154	174.287			6.5	1.44444	3866.8
34	M	24.8971	3.4136	189.774	55.8792	55.5935	0.54	0.541509	1.08151	0.499075	542.421	9.30189	172.196			10.1	1.44444	3949.6
34	M	24.8971	3.45276	180.56	52.324	52.2943	0.5832	0.5732	1.1564	0.50106	602.819	9.54	169.462			7	1.52778	4047.2
34	M	24.8971	3.27012	174.91	53.3551	53.4874	0.550204	0.60449	1.15469	0.485367	568.802	11.9388	169.888	87	-5.92		1.5	4127.7
34	M	24.8971	3.02676	159.024	52.7294	52.5392	0.567059	0.580784	1.14784	0.495863	581.691	13.451	167.849			24	1.5	4222.5
34	M	24.8971	3.01339	157.86	52.6469	52.3864	0.583265	0.579592	1.16286	0.499918	613.057	13.2449	166.62			10	1.36111	4298.1
34	M	24.8971	3.2189	172.053	53.8942	53.4508	0.555	0.588846	1.14385	0.489981	569.943	17.8654	171.61			8	1.44444	4390.8
34	M	24.8971	3.23355	179.17	55.2415	55.4097	0.566415	0.540377	1.10679	0.505981	726.456	9.41509	171.82			28.8	1.47222	4483.4
34	M	24.8971	3.02394	163.292	54.1939	53.9996	0.552653	0.565306	1.11796	0.493857	523.521	16.5102	170.806			3.7	1.61111	4582.7
34	M	24.8971	3.25165	172.223	53.1551	52.9648	0.570612	0.577959	1.14857	0.49502	518.617	16.2857	171.039			11.6	1.25	4649.9
34	M	24.8971	3.068	163.672	53.8415	53.3483	0.569811	0.568679	1.13849	0.499472	619.543	12.2075	168.349			19.8	1.16667	4713.1
34	M	24.8971	3.10379	166.474	53.9625	53.6355	0.557083	0.581667	1.13875	0.491979	589.58	14.6875	170.244	84.5294	-8.39059	10.1	1.27778	4792.3
34	M	24.8971	3.13954	169.447	54.0269	53.9719	0.546538	0.582692	1.12923	0.488481	548.994	10.8077	169.779	85	-7.92	6.6	1.66667	4904.3
34	M	24.8971	2.96865	163.36	55.0846	55.0282	0.545385	0.552308	1.09769	0.497019	605.561	11	168.977			7.3	1.58333	4998
34	M	24.8971	2.78162	149.894	53.9904	53.8873	0.565769	0.561154	1.12692	0.499385	593.748	10.9038	167.746			12.1	1.52778	5080.2
34	M	24.8971	2.78828	141.625	51.574	50.7931	0.5868	0.604	1.1908	0.4943	610.021	14.7	163.54			13.8	1.52778	5176.2
34	M	24.8971	3.16563	166.683	53.1176	52.654	0.571765	0.57451	1.14627	0.496863	556.167	13.7843	168.51			14.8	1.58333	5268.1
34	M	24.8971	2.96639	158.709	53.4652	53.5024	0.554348	0.579565	1.13391	0.490978	485.466	16.2174	168.485			5.8	1.44444	5360.4
34	M	24.8971	3.00747	157.158	52.6673	52.256	0.578367	0.579592	1.15796	0.499755	659.922	15.1633	168.031			18	1.58333	5453.1
34	M	24.8971	2.64069	138.62	52.698	52.4938	0.568571	0.574286	1.14286	0.497184	534.035	11.3878	162.361			11.2	1.5	5549.8
34	M	24.8971	2.78342	143.187	51.9689	51.4429	0.587556	0.600444	1.188	0.494044	459.768	20.4	164.616			7.5	1.88889	5660.8
34	M	24.8971	2.73475	148.767	54.5547	54.3986	0.549811	0.553962	1.10377	0.497925	648.913	11.2075	165.145			12.3	0.583333	5699.1
34	M	24.8971	3.14	154.594	49.9439	49.2339	0.622439	0.629756	1.2522	0.501463	645.803	15.8537	168.222			2.3	1.72222	5797.4
34	M	24.8971	3.18072	169.2	53.1319	53.1954	0.571489	0.564681	1.13617	0.502277	753.883	11.0213	166.634			9.8	1.91667	5908.4
34	M	24.8971	2.98124	154.549	52.0451	51.8407	0.572157	0.592157	1.16431	0.493627	582.676	11.9608	166.288	82.5714	-10.3486	14	1.61111	6006.9
34	M	24.8971	2.98798	159.192	53.5627	53.2774	0.562745	0.570196	1.13294	0.496902	556.808	17.3137	168.402	83	-9.92	13.8	1.5	6102.2
34	M	24.8971	2.88794	152.547	52.8551	52.8222	0.570612	0.582449	1.15306	0.494204	638.355	14.1224	167.035	82	-10.92	6	1.63889	6199.9
34	M	24.8971	2.8659	150.312	52.68	52.4483	0.5672	0.5908	1.158	0.49232	595.245	14.42	167.266	82.5556	-10.3644	6	1.61111	6297.4
34	M	24.8971	2.66019	143.774	54.075	54.0463	0.577308	0.553077	1.13038	0.506577	673.067	11.5	165.404	82.4	-10.52	7.3	1.58333	6394.9
34	M	24.8971	2.67091	143.807	53.9943	53.8421	0.553962	0.561132	1.11509	0.496642	567.823	14.8302	164.979			12.4	1.41667	6476.9
34	M	24.8971	2.73432	150.46	55.548	55.0264	0.5472	0.5472	1.0944	0.49778	588.054	12.94	166.166	81.7209	-11.1991	19.2	1.36111	6559.7
34	M	24.8971	2.85949	155.509	54.2113	54.3836	0.562642	0.557358	1.12	0.499962	594.973	14.3208	169.255	81.7857	-11.1343	18	0.583333	6594.7
34	M	24.8971	3.28902	190.415	58.2308	57.8942	0.519615	0.528846	1.04846	0.498462	680.451	20.3654	172.232	82.0645	-10.8555	15.4	0.694444	6639.7
34	M	24.8971	3.42826	197.573	57.736	57.6307	0.5216	0.5276	1.0492	0.49556	526.871	18.04	174.533	83.7	-9.22	7.3	1.33333	6723.6
34	M	24.8971	3.22756	177.286	54.9167	54.929	0.542222	0.558519	1.10074	0.494574	647.523	7.18519	169.348	83.4167	-9.50333	19.6	1.47222	6807.9
34	M	24.8971	2.99315	169.118	56.9056	56.5018	0.548148	0.526667	1.07481	0.506259	741.997	6.72222	169.274			9.9	1.47222	6888.4
34	M	24.8971	2.8825	163.331	56.8839	56.6629	0.538571	0.532857	1.07143	0.500482	702.98	11.5714	169.28			14	1.30556	6967.8
34	M	24.8971	2.82854	155.921	55.786	55.1241	0.5404	0.566	1.1064	0.4905	524.613	22.9	168.188	82	-10.92	14.8	1.55556	7066.1
34	M	24.8971	2.75833	152.614	55.7037	55.3285	0.553333	0.542593	1.09593	0.500944	645.064	18.7037	169.139	82.2308	-10.6892	12.1	1.52778	7150.1
34	M	24.8971	2.85324	157.885	55.8157	55.3355	0.539608	0.542745	1.08235	0.496725	543.669	21	169.135	81.8235	-11.0965	9.2	1.52778	7245.7
34	M	24.8971	2.77191	156.169	56.5685	56.3398	0.536296	0.536296	1.07259	0.499111	631.15	12.9074	167.48			17.7	1.13889	7309.1
34	M	24.8971	2.88802	153.998	53.306	53.3232	0.5648	0.5868	1.1516	0.49396	556.527	16.86	168.262	80.1667	-12.7533	9.4	1.5	7407.3
34	M	24.8971	2.71269	144.326	52.9558	53.2039	0.555769	0.603462	1.15923	0.487423	553.761	12	166.819			10.1	1.25	7485.7
34	M	24.8971	2.43558	136.605	56.582	56.0872	0.536	0.5436	1.0796	0.49646	612.28	12.08	164.57			11.6	1.44444	7569.5
34	M	24.8971	2.73987	153.005	56.1722	55.8437	0.534074	0.545926	1.08	0.495222	626.315	18.2963	169.954	80	-12.92	9.6	1.22222	7638.7
34	M	24.8971	2.54915	139.964	55.0736	54.906	0.567925	0.54566	1.11358	0.504623	601.774	14.6604	165.155	79.5	-13.42	21.4	1.02778	7709.2
34	M	24.8971	2.6056	140.198	53.9808	53.8065	0.547308	0.579615	1.12692	0.488635	475.799	12.9615	165.64	81.6667	-11.2533	32.8	0.666667	7754.2
34	M	24.8971	2.9473	163.821	55.88	55.5836	0.5464	0.542	1.0884	0.50008	527.906	21.68	171.687			15.3	0.472222	7788.7
37	M	25.1429	1.72984	43.4742	28.4421	25.1319	0.856842	1.59474	2.45158	0.373316	231.176	17.6842	98.85	94.1579		5.2	1.76667	106
37	M	25.1429	3.47435	149.004	43.0784	42.8867	0.653514	0.76973	1.42324	0.462757	200.484	9.56757	151.7	88.3636		2.9	2.7	700
37	M	25.1429	3.87005	179.054	46.7886	46.2666	0.636818	0.668182	1.305	0.487568	483.523	8.59091	147.8			5.9	2.91667	875
37	M	25.1429	3.70079	167.439	45.5667	45.2441	0.659048	0.678095	1.33714	0.490738	371.391	9.30952	156.907			13.2	2.08333	1000
37	M	25.1429	3.42373	169.152	49.5408	49.4056	0.594694	0.625714	1.22041	0.488592	487.597	10.2041	162.736			9.3	1.5	1090
37	M	25.1429	3.6474	175.683	48.5521	48.1666	0.61125	0.650417	1.26167	0.488562	496.78	7.04167	162.38			9.9	1.83333	1200
37	M	25.1429	3.64307	173.559	47.7133	47.641	0.609333	0.660444	1.26978	0.481933	385.374	7.68889	169.073			12.1	1.66667	1300
37	M	25.1429	3.73657	181.511	48.8511	48.5769	0.614468	0.625532	1.24	0.495468	604.619	8	153.615			11.6	1.66667	1400
37	M	25.1429	3.69427	178.367	48.8979	48.282	0.615833	0.6375	1.25333	0.493375	517.983	7.33333	156.15			10.9	1.66667	1500
37	M	25.1429	3.49735	177.927	50.9687	50.8746	0.595417	0.588333	1.18375	0.500917	679.916	9.10417	166.4			10.3	1.83333	1610
37	M	25.1429	3.55054	171.273	48.4667	48.2384	0.621667	0.630833	1.2525	0.495708	642.747	7.625	171.858			12.2	1.83333	1720
37	M	25.1429	3.48783	170.564	49.4277	48.9026	0.630213	0.611064	1.24128	0.503979	683.412	6.93617	170.489			10.1	1.66667	1820
37	M	25.1429	3.35763	164.324	49.4875	48.9405	0.604167	0.63	1.23417	0.491208	564.262	7.54167	168.995			9.3	1.66667	1920
37	M	25.1429	3.30837	158.88	48.4604	48.0237	0.630833	0.630833	1.26167	0.498521	632.048	8.5625	169.3			13.5	1.83333	2030
37	M	25.1429	3.1731	163.86	51.9314	51.6404	0.582353	0.587451	1.1698	0.498196	571.817	7.09804	168.411			8.2	2	2150
37	M	25.1429	3.14251	154.526	49.6388	49.1727	0.615918	0.616735	1.23265	0.499388	657.35	13.1837	167.529			14.2	1.33333	2230
37	M	25.1429	3.25626	162.466	50.234	49.8934	0.5948	0.6156	1.2104	0.49234	543.854	8.64	171.388			16.8	1.66667	2330
37	M	25.1429	3.01559	150.413	50.4102	49.8783	0.604082	0.620816	1.2249	0.493939	581.342	9.79592	169.521			13.4	1.16667	2400
37	M	25.1429	3.26504	162.766	50.5816	49.8512	0.604082	0.606122	1.2102	0.498653	639.834	9.14286	171.6			12.1	2	2520
37	M	25.1429	3.27498	163.961	50.65	50.0649	0.596	0.6076	1.2036	0.49564	603.19	9.88	171.38			11.3	1.33333	2600
37	M	25.1429	2.98176	156.471	52.4275	52.476	0.591373	0.572549	1.16392	0.504078	693.227	12.3725	171.053			11	1	2660
37	M	25.1429	2.85111	156.762	55.6296	54.9829	0.545556	0.554444	1.1	0.496333	616.971	13.0741	171.12			13.4	1.33333	2740
37	M	25.1429	3.07613	165.073	54.0642	53.6626	0.586415	0.554717	1.14113	0.50683	721.484	9.4717	169.948			10.3	1.5	2830
37	M	25.1429	3.23777	165.028	51.5362	50.9696	0.590638	0.591064	1.1817	0.499468	611.562	7.21277	168.086	87		11.8	1.5	2920
37	M	25.1429	3.11423	165.107	53.483	53.0171	0.560377	0.575849	1.13623	0.493943	525.252	10.0566	169.017	87		11.9	1.83333	3030
37	M	25.1429	3.29456	166.202	51.148	50.4473	0.5952	0.5988	1.194	0.49838	677.643	9.54	173.435			13.2	2	3150
37	M	25.1429	2.89443	153.136	53.2694	52.9071	0.572653	0.569388	1.14204	0.501265	668.226	15.0204	169.937			28.7	1.16667	3220
37	M	25.1429	3.11	170.314	55.0462	54.7633	0.546154	0.555	1.10115	0.496385	624.313	14.9808	174.081			39	0.333333	3240
37	M	25.1429	2.78978	152.406	54.8755	54.6303	0.566122	0.546939	1.11306	0.504857	715.795	18.4898	171.429			17	1	3300
37	M	25.1429	3.164	161.615	51.4843	51.0792	0.58902	0.593333	1.18235	0.498804	737.302	9.66667	169.24				1.5	3390
37	M	25.1429	3.22063	157.906	49.3958	49.0297	0.61625	0.622917	1.23917	0.497	636.816	8	167.977			1.5	1.33333	3470
37	M	25.1429	3.00574	158.415	53.1849	52.7043	0.568302	0.572075	1.14038	0.498642	578.063	6.75472	167.825				1.33333	3550
37	M	25.1429	3.16252	164.858	52.9308	52.1287	0.573462	0.585385	1.15885	0.495154	629.955	7.17308	168.068				1.83333	3660
37	M	25.1429	3.14896	167.105	53.3962	53.0668	0.580769	0.561154	1.14192	0.503135	676.146	6.73077	169.303			28.5	1.33333	3740
37	M	25.1429	3.19631	159.997	50.5592	50.0568	0.597143	0.604898	1.20204	0.497592	651.077	5.85714	168.815			20.4	2	3860
37	M	25.1429	3.03435	150.471	50.137	49.5891	0.606957	0.62087	1.22783	0.495217	571.699	10.6087	164.294			25.7	1.83333	3970
37	M	25.1429	2.92433	153.743	52.9981	52.5737	0.57	0.581154	1.15115	0.495846	547.481	8.46154	166.496			22.4	1.83333	4080
37	M	25.1429	2.89111	153.67	53.2755	53.1525	0.564906	0.573208	1.13811	0.49734	661.639	8.20755	167.125			21.9	1.66667	4180
37	M	25.1429	2.70704	143.977	53.9755	53.1862	0.577358	0.570566	1.14792	0.498868	636.526	10.4528	164.094			18	1	4240
37	M	25.1429	2.6587	135.982	51.4809	51.1461	0.593191	0.595319	1.18851	0.497957	607.547	16.2979	163.994			15.1	1	4300
37	M	25.1429	2.89543	144.07	50.0796	49.7577	0.603265	0.617551	1.22082	0.49502	598.476	12.9592	166.112			12.9	1.83333	4410
37	M	25.1429	3.00996	149.429	50.1184	49.645	0.605714	0.603673	1.20939	0.5	604.136	7.87755	167.708			6.9	2.37	4552
37	M	25.1429	3.03306	150.495	50.556	49.6183	0.6012	0.6128	1.214	0.4957	577.516	7	166.543			11.4	1.13	4620
37	M	25.1429	2.86154	135.156	48.2283	47.232	0.634348	0.652174	1.28652	0.494043	620.691	9.80435	165.26			13	1.33333	4700
37	M	25.1429	2.90964	137.199	47.5085	47.1531	0.635745	0.657872	1.29362	0.49366	634.373	9.85106	165.074			16.3	1.5	4790
37	M	25.1429	2.93054	144.324	49.9083	49.2481	0.601667	0.63375	1.23542	0.490208	580.727	11.8958	165.719			10.8	1.83333	4900
37	M	25.1429	3.0889	149.3	49.1062	48.3343	0.62375	0.63125	1.255	0.496646	520.662	10.2292	166.331			12.2	1.66667	5000
37	M	25.1429	2.79012	145.156	52.8404	52.0251	0.577308	0.589231	1.16654	0.498462	639.73	9.84615	166.613			4.8	1.83333	5110
37	M	25.1429	3.08744	149.784	49.0083	48.5141	0.615833	0.622083	1.23792	0.497875	639.401	9.5625	166.877			14.8	1.5	5200
37	M	25.1429	2.85602	152.952	53.9509	53.5544	0.570943	0.560377	1.13132	0.503	718.336	10.3962	168.732			8.7	1.5	5290
37	M	25.1429	2.72314	146.109	54.6275	53.6547	0.561569	0.574118	1.13569	0.495961	628.62	12.451	166.867			6.3	2.16667	5420
37	M	25.1429	2.77983	146.26	53.0058	52.6147	0.561923	0.586154	1.14808	0.492462	533.255	10.0769	166.386			11.7	2	5540
37	M	25.1429	2.93162	149.288	51.6542	50.9233	0.587917	0.5975	1.18542	0.496229	513.438	9.5	164.342			14.7	2	5660
37	M	25.1429	2.9093	154.298	53.5113	53.0359	0.563774	0.586415	1.15019	0.494547	641.783	9.39623	165.832			9.7	1.66667	5760
37	M	25.1429	2.98542	152.613	51.316	51.1194	0.5824	0.612	1.1944	0.49248	615.487	9.06	166.814	87		4	1.83333	5870
37	M	25.1429	3.02616	154.342	51.5745	51.0025	0.593333	0.58549	1.17882	0.502569	714.07	8.94118	167.156			8.1	2	5990
37	M	25.1429	3.08179	156.433	51.2766	50.7606	0.587234	0.609787	1.19702	0.492553	514.739	8.87234	166.259			7.9	1.5	6080
37	M	25.1429	2.83256	149.967	53.132	52.9441	0.5656	0.5724	1.138	0.49678	625.626	10.24	165.908			10.5	1.66667	6180
37	M	25.1429	2.86069	149.393	52.7212	52.2226	0.586538	0.580385	1.16692	0.501154	714.625	9.69231	165.238			15.4	0.833333	6230
37	M	25.1429	2.65283	148.519	56.5269	55.9851	0.541538	0.544231	1.08577	0.498135	682.872	15.4231	166.061			21.3	1.16667	6300
37	M	25.1429	2.79904	140.493	50.8592	50.1934	0.593469	0.618776	1.21224	0.49051	526.08	12.5306	163.578			9.5	1.5	6390
37	M	25.1429	2.91037	155.115	53.5098	53.2971	0.560784	0.577647	1.13843	0.496667	689.893	9.01961	166.673			15	1.66667	6490
37	M	25.1429	2.9049	155.623	53.7673	53.5725	0.582692	0.562692	1.14538	0.502077	714.374	8.67308	164.459	87		11.6	1.66667	6590
37	M	25.1429	2.68569	141.236	52.9627	52.5885	0.578039	0.585882	1.16392	0.499353	679.206	8.64706	162.504			13.7	1.66667	6690
37	M	25.1429	2.75804	135.291	50.075	49.0534	0.616667	0.61375	1.23042	0.500708	598.881	9.60417	161.282			12.9	1.5	6780
37	M	25.1429	2.7789	145.947	53.126	52.5196	0.5812	0.5792	1.1604	0.50092	708.624	11.2	164.355			12.3	1.66667	6880
37	M	25.1429	2.64346	135.11	51.925	51.1109	0.58375	0.60125	1.185	0.495229	571.187	7.66667	163.659			16.8	1.33333	6960
37	M	25.1429	2.61621	127.842	50.6896	48.8656	0.62625	0.62	1.24625	0.502479	676.934	15.6042	162.597			19	1.66667	7060
37	M	25.1429	2.77752	139.449	50.576	50.2063	0.592	0.6048	1.1968	0.49544	533.856	10.04	162.486			8.8	1.33333	7140
37	M	25.1429	2.76771	143.958	52.3135	52.0133	0.585385	0.581154	1.16654	0.500615	585.233	12.75	165.746			13.4	1.5	7230
37	M	25.1429	2.90313	139.352	48.7087	48.0006	0.649565	0.634348	1.28391	0.502304	617.19	8.06522	163.345			20	1.5	7320
37	M	25.1429	2.62779	136.784	53.2269	52.0528	0.577692	0.580385	1.15808	0.499654	693.583	13.3462	163.514			16	1.33333	7400
37	M	25.1429	2.92447	146.187	50.6265	49.9874	0.628163	0.601633	1.2298	0.504286	698.661	10.7959	166.283	87		6.3	2.33333	7540
37	M	25.1429	2.81706	148.653	53.2959	52.7687	0.582857	0.570612	1.15347	0.503245	688.337	9.65306	166.688			9.4	1.66667	7640
35	M	18.8092	1.70916	32.4732	22.2421	18.9995	1.24842	2.09158	3.34	0.394526	629.401	37.1579	54.5389			3.7	0.75	54.7
35	M	18.8092	2.01021	65.8032	39.8393	32.7344	0.716429	1.33071	2.04714	0.399643	539.698	41.8571	78.9611			6.1	3.38889	249.7
35	M	18.8092	3.14438	176.513	57.9288	56.1358	0.495769	0.631923	1.12769	0.462308	487.788	15.0385	140.47			4.9	3.47222	1002.7
35	M	18.8092	2.80654	156.42	59.4648	55.734	0.483704	0.622963	1.10667	0.455648	482.009	12.5926	140.835			13.2	2.66667	1162.7
35	M	18.8092	3.00332	173.315	60.7018	57.708	0.49193	0.563158	1.05509	0.478947	632.687	11.1579	150.622			8.5	2.41667	1304.7
35	M	18.8092	2.73181	160.691	64.6362	58.8221	0.454483	0.573448	1.02793	0.461897	471.351	11.9828	151.677			11.2	2.27778	1433.7
35	M	18.8092	2.65921	166.54	63.6852	62.6274	0.474754	0.490492	0.965246	0.495869	676.178	17.0328	155.674			11.6	2.5	1592.7
35	M	18.8092	2.54241	162.735	66.4156	64.0081	0.467188	0.47	0.937188	0.499516	695.787	14.5781	156.771			8	2.44444	1741.7
35	M	18.8092	2.72026	178.046	68.7364	65.4517	0.448485	0.456061	0.904545	0.498	726.748	9.77273	158.538			11.7	2.61111	1886.7
35	M	18.8092	2.51454	176.877	74.5386	70.3417	0.415429	0.416857	0.832286	0.498357	669.408	10.6429	155.411			12	2.41667	2034.7
35	M	18.8092	2.78469	197.026	73.8077	70.7532	0.414462	0.423385	0.837846	0.495138	622.111	12	158.329			12.4	2.94444	2210.7
35	M	18.8092	2.28191	147.748	69.8453	64.7478	0.450937	0.462812	0.91375	0.494422	655.332	19.5312	154.609			12.1	1.88889	2329.7
35	M	18.8092	1.99557	129.597	68.0048	64.9423	0.465397	0.46	0.925397	0.504556	781.88	17.5238	159.694			19.3	1.83333	2433.7
35	M	18.8092	2.73725	181.06	67.9922	66.1466	0.454375	0.45	0.904375	0.500375	748.059	12.5156	157.853			32.1	0.944444	2501.7
35	M	18.8092	2.83414	168.61	60.631	59.4924	0.496897	0.513448	1.01034	0.493293	496.726	14.6897	154.92			37.7	0.833333	2561.7
35	M	18.8092	2.85718	172.368	61.5035	60.3281	0.489123	0.505965	0.995088	0.49193	499.007	17.2105	159.349			38.4	0.916667	2617.5
35	M	18.8092	2.77211	166.564	61.1877	60.0856	0.503509	0.492281	0.995789	0.503614	645.014	18.1053	160.018			37.7	0.888889	2672.8
35	M	18.8092	2.57477	157.19	62.2726	61.0502	0.494516	0.487419	0.981935	0.501774	660.827	17.4677	158.484			28	0.75	2726.8
35	M	18.8092	2.51895	158.932	64.4226	63.0945	0.473548	0.479355	0.952903	0.496968	593.201	19.0645	159.02			7.4	1.02778	2791.2
35	M	18.8092	2.07749	130.683	65.2085	62.9044	0.492542	0.467458	0.96	0.507322	637.659	18.5932	151.244			13.4	1.58333	2871.7
35	M	18.8092	1.5122	102.542	74.1742	67.8097	0.425152	0.441515	0.866667	0.493667	671.809	17.2424	145.464			21.3	2.25	2998.7
35	M	18.8092	1.95786	137.166	73.69	70.0593	0.419143	0.428	0.847143	0.496057	686.874	16.9714	159.587			4.9	2.33333	3149.7
35	M	18.8092	1.92093	142.586	78.0197	74.2274	0.390263	0.399737	0.79	0.494618	608.758	11.6711	158.907			11.6	2.38889	3287.7
35	M	18.8092	1.70449	133.535	81.9385	78.3431	0.371538	0.375385	0.746923	0.497782	669.15	9.30769	160.85			1.7	2.02778	3414.7
35	M	18.8092	2.19693	147.18	69.709	66.9936	0.436418	0.460896	0.897313	0.490448	571.957	8.67164	154.32			14.9	1.97222	3534.7
35	M	18.8092	1.95251	132.88	71.6739	68.0562	0.430725	0.437971	0.868696	0.495768	602.115	10.0725	155.503			14	2.05556	3651.7
35	M	18.8092	1.59569	107.748	72.4627	67.5247	0.431343	0.445075	0.876418	0.495254	651.421	20.3582	155.356			14.2	2.41667	3797.7
35	M	18.8092	1.57462	118.651	79.2312	75.3518	0.384156	0.401818	0.785974	0.495	687.927	15.961	156.509			16.1	2.13889	3928.7
35	M	18.8092	1.84249	137.631	77.7453	74.6984	0.390667	0.401067	0.791733	0.495627	633.331	19.1333	162.615			14	2.16667	4052.7
35	M	18.8092	1.58564	116.794	77.4895	73.6572	0.394474	0.412895	0.807368	0.495697	686.663	21.0526	162.882			9.1	2.55556	4211.7
35	M	18.8092	1.43003	111.835	82.8987	78.2049	0.368205	0.375128	0.743333	0.497449	630.047	11.5256	162.707			11.9	2.61111	4371.7
35	M	18.8092	2.10754	155.375	76.0635	73.7236	0.404865	0.402703	0.807568	0.501162	703.295	7.5	162.532			14.6	2.05556	4487.7
35	M	18.8092	1.57136	120.355	81.8218	76.5931	0.378462	0.37641	0.754872	0.500436	728.086	9.19231	162.75			10	2.33333	4627.7
35	M	18.8092	2.28879	160.646	74.4557	70.1881	0.409714	0.425143	0.834857	0.494057	639.819	9.12857	164.927			16.7	1.52778	4727.5
35	M	18.8092	2.33412	156.712	71.094	67.1396	0.423284	0.466567	0.889851	0.483448	627.75	10.8657	164.294			9.6	2.75	4888.5
35	M	18.8092	2.22791	167.152	78.9597	75.0263	0.385195	0.392727	0.777922	0.496662	639.952	7.41558	165.544			8.4	2.77778	5049.5
35	M	18.8092	2.18487	162.849	77.8829	74.535	0.391579	0.397632	0.789211	0.499329	720.051	10.3816	165.492			11.5	2.61111	5208.5
35	M	18.8092	1.98195	152.734	81.3152	77.0624	0.376456	0.378734	0.75519	0.498785	718.586	9.51899	166.073			6.9	2.80556	5369.5
35	M	18.8092	1.78717	136.35	81.539	76.2936	0.366753	0.394805	0.761558	0.488662	604.963	9.93506	165.568			8.4	2.88889	5555.5
35	M	18.8092	2.17636	166.257	80.1197	76.3923	0.380526	0.383684	0.764211	0.498618	682.884	11.3026	166.064			13	2.52778	5676.5
35	M	18.8092	2.82724	202.681	72.8761	71.6888	0.414085	0.422254	0.836338	0.496239	593.272	9.30986	164.583			13.8	1.27778	5765.4
35	M	18.8092	2.24599	166.841	77.95	74.2841	0.388684	0.405526	0.794211	0.493211	616.352	13.9342	162.345			13.5	2.38889	5912.4
35	M	18.8092	2.39617	172.296	75.9347	71.9048	0.404167	0.409167	0.813333	0.497236	664.862	17.1806	165.897			13.5	2.02778	6036.4
35	M	18.8092	2.18436	151.989	74.2043	69.5805	0.408986	0.45942	0.868406	0.486623	670.585	15.0145	161.61			11.8	2.25	6166.4
35	M	18.8092	1.90618	143.261	79.5883	75.1562	0.378961	0.398701	0.777662	0.491481	635.394	14.8831	162.217			13.5	2.30556	6301.4
35	M	18.8092	1.47076	121.392	84.8313	82.5372	0.353253	0.369639	0.722892	0.494036	722.135	18.3012	159.533			11.1	1.63889	6415.4
35	M	18.8092	2.01486	147.046	77.0356	72.9807	0.399178	0.407123	0.806301	0.496068	628.896	9.67123	158.495			11.1	2.77778	6564.4
35	M	18.8092	1.66155	122.403	79.2587	73.6681	0.3872	0.3984	0.7856	0.495187	692.778	9.25333	159.239			9.6	2.27778	6695.4
35	M	18.8092	1.51222	125.149	85.6075	82.7585	0.35275	0.36025	0.713	0.49735	703.942	12.475	165.068			17.1	2.08333	6820.4
35	M	18.8092	2.0697	163.559	81.943	79.0254	0.370886	0.373671	0.744557	0.498557	759.454	15.7595	166.791			10.1	2.88889	6995.4
35	M	18.8092	1.66856	131.377	81.9182	78.7367	0.365714	0.383636	0.749351	0.491818	643.636	15.8961	165.168			4.1	2.66667	7110.4
35	M	18.8092	1.98025	140.953	73.2338	71.1795	0.412676	0.423944	0.83662	0.494915	550.873	13.4507	150.435
